# Supplementary material for: Cysteine availability tunes ubiquitin signaling via inverse stability of LRRC58 E3 ligase and its substrate CDO1
Source: Nat Commun. 2026 May 7;17:4196. doi: 10.1038/s41467-026-72524-3 (PMC13156300; doi:10.1038/s41467-026-72524-3)
Supplement: Supplementary file 3 — Supplementary Data 1 [file 41467_2026_72524_MOESM3_ESM.xlsx]

## Sheet: Overview
Data Table	Description
A	DIA-NN protein group report of CRL profiling experiments from HeLa cells cultured for 24 hours in either normal or cysteine-free media, or cultured in normal media for 30, 60, or 120 minutes following 24 hours of cysteine starvation.
B	DIA-NN protein group report of CRL profiling experiments from HEK293T cells cultured for 24 hours in either normal or cysteine-free media.
C	DIA-NN protein group report of total proteome analysis from HEK293T cells cultured for 24 hours in either normal, cysteine-free, or 10X cysteine excess media.
D	DIA-NN protein group report of total proteome analysis from HepG2 cells cultured for 24 hours in either normal, cysteine-free, or 10X cysteine excess media.
E	DIA-NN protein group report of total proteome analysis from Jurkat cells cultured for 24 hours in either normal, cysteine-free, or 10X cysteine excess media.
F	DIA-NN protein group report of total proteome analysis from HeLa cells cultured for 24 hours in either normal, cysteine-free, or 10X cysteine excess media.
G	DIA-NN protein group report of total proteome analysis from SKBR3 cells cultured for 24 hours in either normal, cysteine-free, or 10X cysteine excess media.
H	DIA-NN protein group report of total proteome analysis from 293T cells cultured for 24 hours in either normal or cysteine-free media with DMSO, MLN, or MG132 treatment.
I	DIA-NN protein group report of total proteome analysis from 293T cells with siRNA knockdowns for either LRRC58 or a non-targeting control expressing the CDO1 reporter cultured for 24 hours in either normal or cysteine-free media.
J	Direct LFQ normalized intensities for protein groups identified in total proteome analysis from HEK293T cells cultured for 24 hours in either normal, cysteine-free, or 10X cysteine excess media.
K	Direct LFQ normalized intensities for protein groups identified in total proteome analysis from HepG2 cells cultured for 24 hours in either normal, cysteine-free, or 10X cysteine excess media.
L	Direct LFQ normalized intensities for protein groups identified in total proteome analysis from Jurkat cells cultured for 24 hours in either normal, cysteine-free, or 10X cysteine excess media.
M	Direct LFQ normalized intensities for protein groups identified in total proteome analysis from HeLa cells cultured for 24 hours in either normal, cysteine-free, or 10X cysteine excess media.
N	Direct LFQ normalized intensities for protein groups identified in total proteome analysis from SKBR3 cells cultured for 24 hours in either normal, cysteine-free, or 10X cysteine excess media.
O	Direct LFQ normalized intensities for protein groups identified in total proteome analysis from 293T cells cultured for 24 hours in either normal or cysteine-free media with DMSO, MLN, or MG132 treatment.
P	Direct LFQ normalized intensities for protein groups identified in total proteome analysis from 293T cells with siRNA knockdowns for either LRRC58 or a non-targeting control expressing the CDO1 reporter cultured for 24 hours in either normal or cysteine-free media.
Q	List of CRL substrate binding modules and the cullin they are assumed to primarily associate with.
R	DIA-NN protein group report of total proteome analysis from parental WT-293T cells used to create CRISPR-Cas9 knockouts of LRRC58 cultured for 24 hours in cysteine-free media.
S	Direct LFQ normalized intensities for protein groups identified from parental WT-293T cells used to create CRISPR-Cas9 knockouts of LRRC58 cultured for 24 hours in cysteine-free media.
T	DIA-NN protein group report of total proteome analysis from CRISPR-Cas9 knockout of LRRC58 in 293T cell clone A3 cultured for 24 hours in cysteine-free media.
U	Direct LFQ normalized intensities for protein groups identified from CRISPR-Cas9 knockout of LRRC58 in 293T cell clone A3 cultured for 24 hours in cysteine-free media.
Table Heading	Description
protein/Protein.Group	DIA-NN inferred proteins
Protein.Names	Names (UniProt names) of the proteins in the Protein.Group
Genes	Gene names corresponding to the proteins in the Protein.Group
First.Protein.Description	Protein description (from UniProt) of the proteins in the Protein.Group
Various sample names	Protein Group intensity in that sample as reported by DIA-NN or DirectLFQ normalized intensities

## Sheet: A-HeLaReleaseIPs
Protein.Group	Protein.Names	Genes	First.Protein.Description	HeLa_releaseIP_CTRL_1	HeLa_releaseIP_CTRL_2	HeLa_releaseIP_CTRL_3	HeLa_releaseIP_starve24h_1	HeLa_releaseIP_starve24h_2	HeLa_releaseIP_starve24h_3	HeLa_releaseIP_30m_1	HeLa_releaseIP_30m_2	HeLa_releaseIP_30m_3	HeLa_releaseIP_60m_1	HeLa_releaseIP_60m_2	HeLa_releaseIP_60m_3	HeLa_releaseIP_120m_1	HeLa_releaseIP_release120m_2	HeLa_releaseIP_120m_3
A0A024R1R8;Q9Y2S6	TMA7B_HUMAN;TMA7_HUMAN	TMA7;TMA7B	Translation machinery-associated protein 7B	12374.4	10831	14217.1	20464.6	17141.8	21091.1	15271.9	17670.9	13918.1	17359.9	13505.4	12144.4	20344.1	19259.6	19540.8
A0A087WUM9	A0A087WUM9_HUMAN		Uncharacterized protein										303.446		437.057	1060.32	852.916	618.186
A0AAG2SVT6	A0AAG2SVT6_HUMAN		Ig-like domain-containing protein	110769	97853.4	94357.2	443402	211460	220490	224929	234580	135318	252218	215630	107106	83947.1	112311	271428
A0FGR8	ESYT2_HUMAN	ESYT2	Extended synaptotagmin-2	1346.24	1509.9	1645.1	1698.6	1165.93	672.761	1607.92	930.518	1494.59	1219.28	697.854	1278.18	1219.8	1233.18
A3KMH1	VWA8_HUMAN	VWA8	von Willebrand factor A domain-containing protein 8	16507.8	17143.8	16709.3	17914.1	18533.4	18060.6	16517.9	16187.9	16169.1	15741.1	17512	16291.3	15904.6	15356.4	16210.2
A5YKK6	CNOT1_HUMAN	CNOT1	CCR4-NOT transcription complex subunit 1	4957.94	5431.25	5490.88	5316.3	5303.02	4950.54	4820.19	4878.96	5005.16	4826.2	4913.94	5042.99	4829.41	5179.48	5364.7
A6NJ78	MET15_HUMAN	METTL15	12S rRNA N4-methylcytidine (m4C) methyltransferase	1094.11	1485.77	1069.16	1368.83		1356.78	1027	588.95	999.213	692.07	937.854	910.745	1010.13	1130.71	650.518
A8MWD9;P62308	RUXGL_HUMAN;RUXG_HUMAN	SNRPG;SNRPGP15	Putative small nuclear ribonucleoprotein G-like protein 15	3157.59	2769.81	2195.98	2357.62	2263.07	2791.15	4009.39	3451.35	2371.4	3729.2	1990.25	2086.31	1967.24	1971.25	1737.77
E9PAV3	NACAM_HUMAN	NACA	Nascent polypeptide-associated complex subunit alpha, muscle-specific form	4243.88	4709.69	5259.03	11498.7	7663.74	7601.45	7816.69	5314.36	4503.19	8454.1	5979.54	6038.85	10059	7751.84	8575.44
E9PRG8	CK098_HUMAN	C11orf98	Uncharacterized protein C11orf98	2612.45	2734.13	3457.77	3369.14	3617.64	5093.91	3736.64	3452.57	2201.06	2728.83	3088.82	2388.4	1843.71	2318.38	2297.05
O00139	KIF2A_HUMAN	KIF2A	Kinesin-like protein KIF2A	344.965	719.702	413.956	1116.11	1191.69	987.127	471.14	420.425	1028.65	1144.33	955.306	431.248	949.832	1011.81	908.837
O00159	MYO1C_HUMAN	MYO1C	Unconventional myosin-Ic		694.336	983.141		872.445		1168.5	1451.38			1000.23	854.859		1248.2	1485.81
O00203	AP3B1_HUMAN	AP3B1	AP-3 complex subunit beta-1	1596.3	2470.62	3070.59	3714.06	3758.35	4246.69	3354.51	2291.14	3592.26	2730.21	4990.97	4204.63	2872.6	2219.69	4080.74
O00231	PSD11_HUMAN	PSMD11	26S proteasome non-ATPase regulatory subunit 11	6682.8	5738.18	5630.09	4465.27	4309.48	4808.98	7632.68	7868.84	8214.62	9438.72	9140.01	9170.99	10115	10266.4	9113.28
O00232	PSD12_HUMAN	PSMD12	26S proteasome non-ATPase regulatory subunit 12	3586.66	3603.9	3052.42	3265.38	3230.6	3664.3	5329.78	5519.37	5357.55	5715.87	6330.15	6446.49	5838.08	6547.65	6342.06
O00233	PSMD9_HUMAN	PSMD9	26S proteasome non-ATPase regulatory subunit 9	7376.68	7627.57	7969.85	5847.44	6461.66	7052.85	7099.3	6956.52	8088.16	7817.35	8277.06	8538.92	8142.85	8348.06	7788.07
O00303	EIF3F_HUMAN	EIF3F	Eukaryotic translation initiation factor 3 subunit F	27391	29194.7	27729.2	20244	21231	21039.4	28409.8	26523	29279.6	23399.5	24965.4	27878.3	24811.3	25088	23305.7
O00330	ODPX_HUMAN	PDHX	Pyruvate dehydrogenase protein X component, mitochondrial	1740.82	1483.9	1727.36	1542.5	1889.95	2393.95	1034.34	1500.86	960.677	700.071	954.17	982.249	988.076	1204.57	1252.76
O00410	IPO5_HUMAN	IPO5	Importin-5	1225.91	898.905	1074.36		306.568	1627.46	1553.77		867.847	1528.57	1059.68		1368.85	1290.91	1521.45
O00425	IF2B3_HUMAN	IGF2BP3	Insulin-like growth factor 2 mRNA-binding protein 3	3157.94	3077.78	2792.64	3506.93	4175.54	3325.71	3758.67	3684.12	3729.77	4269.05	3680.59	2792.56	4563.73	4798.14	4740.14
O00443	P3C2A_HUMAN	PIK3C2A	Phosphatidylinositol 4-phosphate 3-kinase C2 domain-containing subunit alpha	2205.31	2164.55	2502.15	3505.81	3946.83	4227.56	2869.01	3448.39	3126.64	3249.52	3090.76	3017.66	2361.86	2136.77	2919.57
O00469	PLOD2_HUMAN	PLOD2	Procollagen-lysine,2-oxoglutarate 5-dioxygenase 2		2688.2	2002.57		958.89			1510.94				928.482		1064.98
O00471	EXOC5_HUMAN	EXOC5	Exocyst complex component 5	1745.96	1990.37	1987.21	1969.29	1916.7	1591.84	1766.93	1687.29	2002.74	2005.17	1952.31	1896.51	1463.51	2012.47	2113.61
O00483	NDUA4_HUMAN	NDUFA4	Cytochrome c oxidase subunit NDUFA4	1674.27	1743.89	1251.38	1935.92	1279.02	2389.4	703.093	1798.24	325.913	1023.56	1333.67	1104.49	1432.33	1146.35	1873.7
O00487	PSDE_HUMAN	PSMD14	26S proteasome non-ATPase regulatory subunit 14	6419.43	6104.19	5136.63	3911.75	4269.23	3874.1	7961.16	8559.29	9595.67	8503.47	9254.34	10232.5	10851.7	9804.02	9406.53
O00488	ZN593_HUMAN	ZNF593	Zinc finger protein 593		1024.8	817.87	1295.5	983.695	1134.67	506.821	1865.18	900.938	1105.28	1688.16	1282.49		714.831	1085.44
O00505	IMA4_HUMAN	KPNA3	Importin subunit alpha-4		1067.14	575.087	446.139	824.998	1127.57	794.109	845.823	1270.31	1057.99	1310.86	900.281	1116.55	1046.2	1212.56
O00541	PESC_HUMAN	PES1	Pescadillo homolog	781.338	810.373	751.993	631.051	308.261	973.413		580.091	552.418	569.614	1430.07				635.494
O00560	SDCB1_HUMAN	SDCBP	Syntenin-1	2916.08	2376.01	2669.73	1567.26	1639.16	1764.85	2477.16	3366.49	3344.86	3538.68	2582.83	3516.65	4553.05	5474.59	4469.25
O00571	DDX3X_HUMAN	DDX3X	ATP-dependent RNA helicase DDX3X	1094.59	1380.94	1198.88	1182.73	2009.94	1164.62	1361.66	1356.22	1501.24	1263.13	1395.82	1180.54	1626.54	1532.23	1569.13
O00622	CCN1_HUMAN	CCN1	CCN family member 1	1630.23	1626.86	1396.76	1433.04	1157.13	1254.48	1822.21	1495.81	1892.17	4779.21	4651.78	5807.22	7679.59	7104.21	6112.66
O00625	PIR_HUMAN	PIR	Pirin	690.118	441.866		3137.91	1206.48	661.913	2125.55	1511.85		1516.8	980.882	197.283	1505.88	690.363	677.632
O00743	PPP6_HUMAN	PPP6C	Serine/threonine-protein phosphatase 6 catalytic subunit	4094.1	3882.88	3626.87	4549	4638.71	5697.28	4089.85	4623.77	4661	4481.9	4400.35	4768.13	4437.83	6130.94	6121.89
O00763	ACACB_HUMAN	ACACB	Acetyl-CoA carboxylase 2	8036.84	8914.9	9484.04	6685.68	7234.27	6329.69	7119.52	7414.9	7091.13	5791.55	7076.88	7681.82	5763.47	5947.16	6255.24
O00767	SCD_HUMAN	SCD	Stearoyl-CoA desaturase	1442.91	1317.24	1557.3	662.054	1759.14	968.106	1117.09	1941.29	2377.21	1612	1497.84	2251.69	2787.99	2302.01	1479.45
O14519	CDKA1_HUMAN	CDK2AP1	Cyclin-dependent kinase 2-associated protein 1	761.68	520.479	973.047	738.858		777.292	522.687		826.77	628.597	470.551	509.822	467.123	546.962	790.803
O14545	TRAD1_HUMAN	TRAFD1	TRAF-type zinc finger domain-containing protein 1	110.008										328.201	371.366	199.057
O14578	CTRO_HUMAN	CIT	Citron Rho-interacting kinase	1997.65	2404.48	2350.96	1825.53	2094.16	1522.69	2180.1	1783.43	2558.24	1933.02	2077.36	1987.9	1886.38	1876.24	1655.6
O14579	COPE_HUMAN	COPE	Coatomer subunit epsilon	92461.6	91238.5	95621.8	100836	100844	107021	95061.7	88582.1	88505.4	93592.6	101507	100521	102558	101155	105915
O14732	IMPA2_HUMAN	IMPA2	Inositol monophosphatase 2	408368	389249	434551	417727	419004	428585	343616	334507	394873	363617	410141	379251	360686	346820	345968
O14744	ANM5_HUMAN	PRMT5	Protein arginine N-methyltransferase 5	11957.8	11850.4	12029.5	13362.2	13329	12878.4	11092.5	10203.8	11428.9	12857.5	13213.2	13655.5	13419.4	13273.4	12413.8
O14776	TCRG1_HUMAN	TCERG1	Transcription elongation regulator 1	2505.91	2867.3	3110.61	4537.28	4262.59	4204.62	3461.49	2713.73	3147.56	3558.44	3504.28	3005.24	2412.8	2784.54	3501.88
O14818	PSA7_HUMAN	PSMA7	Proteasome subunit alpha type-7	4985.08	4822.62	5041.36	4587.29	4150.11	5190.55	10200.9	10656.2	12176.1	12003.4	11322.4	11676.2	12017.5	12828.8	13409.1
O14841	OPLA_HUMAN	OPLAH	5-oxoprolinase	21899.5	21272	21122.5	11438.6	12331.7	12909.8	13027.2	12487.3	14272.1	14186.2	16060.2	16314	16239	13722.3	14269
O14874	BCKD_HUMAN	BCKDK	Branched-chain alpha-ketoacid dehydrogenase kinase	16023.7	16623.1	16452.9	14449.1	12251.2	13788.9	14539.6	11929.5	15251.9	13044.9	15550	14595.5	12017.4	14284.5	14068.4
O14893	GEMI2_HUMAN	GEMIN2	Gem-associated protein 2	1217.88	1276.74	1778.61	1971.5	2581.77	2040.82	2588.62	1819.72	2463.7	2476.47	1906.36	2773.61	2335.35	3334.42	2272.91
O14950;P19105	ML12A_HUMAN;ML12B_HUMAN	MYL12A;MYL12B	Myosin regulatory light chain 12B	3381.74	3181.03	2893.32	2626.73	3738.53	2871.99	3690.87	4065.37	3243.18	4015.01	3603.39	3362.99	5230.5	5866.18	5846.35
O14979	HNRDL_HUMAN	HNRNPDL	Heterogeneous nuclear ribonucleoprotein D-like	2250.18	1842.05	1444.66	2113.71	2447.65	2556.3	4181.45	2917.25	3348.65	2525.35		1873.91	2141.91	3588.85	3904.36
O14980	XPO1_HUMAN	XPO1	Exportin-1	1415.79	610.599	666.615							1439.66	1016.46		1571.87	934.693
O15020	SPTN2_HUMAN	SPTBN2	Spectrin beta chain, non-erythrocytic 2	2472.85	2395.35	2628.53	3522.13	3484.09	3706.55	3442.93	4013.79	3444.57	3195.5	3183.32	2991.36	2624.35	3058.67	3290.57
O15027	SC16A_HUMAN	SEC16A	Protein transport protein Sec16A	1707.62	2098.71	1760.68	2903.87	2703.59	3565.56	2150.4	1546.24	2181.17	3062.71	1907.46	3107.29	3238.99	2541.15	2872.45
O15042	SR140_HUMAN	U2SURP	U2 snRNP-associated SURP motif-containing protein					4329.47	5916.61
O15084	ANR28_HUMAN	ANKRD28	Serine/threonine-protein phosphatase 6 regulatory ankyrin repeat subunit A	1085.39	1299.6	1283.13	1409.7	1701.88	1753.23	1536.49	1803.26	1306.35	1099.68	1490.67	1473.81	1804.09	1794.43	1542.5
O15111	IKKA_HUMAN	CHUK	Inhibitor of nuclear factor kappa-B kinase subunit alpha									405.237	1200.62	1351.89	1324.63	2236.77	2137.03
O15144	ARPC2_HUMAN	ARPC2	Actin-related protein 2/3 complex subunit 2				1108.41				814.915		683.536				1277.44
O15169	AXIN1_HUMAN	AXIN1	Axin-1			308.335						313.131	1082.78	1314.48	832.111	1628.9		2093.08
O15235	RT12_HUMAN	MRPS12	Small ribosomal subunit protein uS12m	3589.86	3334.92	3027.08	2586.7	2238.81	2700.15	1900.63	2797.8	2876.76	2802.17	2693.83	3620.66	2725.89	2769.62	2236.19
O15258	RER1_HUMAN	RER1	Protein RER1	491.152	720.849			1315.32		2469.25	1775.47	2131.31	516.141	2050.34	1450.69	401.559	432.368
O15260	SURF4_HUMAN	SURF4	Surfeit locus protein 4		706.544	513.352	539.712		632.38	690.104	720.69	789.029		519.031	1668.25	612.608	245.785	523.053
O15294	OGT1_HUMAN	OGT	UDP-N-acetylglucosamine--peptide N-acetylglucosaminyltransferase 110 kDa subunit	3205.51	2905.63	2529	2272.45	2322.54	2324.43	2035.48	2478.13	2688.54	2676.16	2753.37	3239.3	2618.49	2227.13	2231.84
O15347	HMGB3_HUMAN	HMGB3	High mobility group protein B3	900.259	1114.68		2253.18	2409.4	1668.79	1818.16	1509.17		2066.09	2317.87	703.059			2118.8
O15371	EIF3D_HUMAN	EIF3D	Eukaryotic translation initiation factor 3 subunit D	14781	15728.6	16013.9	13298.8	14695.2	13579.2	15725.7	15716.8	17971.3	14285.7	15842.3	15673.5	13779.3	14423.8	15017.8
O15372	EIF3H_HUMAN	EIF3H	Eukaryotic translation initiation factor 3 subunit H	12718.8	12968	12689.8	8812.56	9300.93	8650.35	10573.1	11919.8	11893.7	9601.13	9703.65	11991	10837.3	10711.8	10276.6
O43143	DHX15_HUMAN	DHX15	ATP-dependent RNA helicase DHX15	55050.3	53941.3	61041.2	56821.9	58619.2	62912.9	53863	56681.8	48261.6	42810.5	54700.7	51105.3	49368.3	49098.3	56891.5
O43175	SERA_HUMAN	PHGDH	D-3-phosphoglycerate dehydrogenase	2431.78	1949.2	1944.93	3685.57	2947.72	2736.29	5715.93	5148.5	3792.33	4346.51	3861.65	3473.21	4274.71	3556.15	3930.22
O43242	PSMD3_HUMAN	PSMD3	26S proteasome non-ATPase regulatory subunit 3	6557.89	6437.08	5271.94	5120.91	5331.98	4979.06	8290.42	8902.21	8699.53	10070.3	9626.82	9799.43	9575.61	10629.8	10495.5
O43264	ZW10_HUMAN	ZW10	Centromere/kinetochore protein zw10 homolog	1598.1	1765.3	1614.22	2137.04	1940.41	2266.26	2033.66	2148.55	1937.54	2128.82	1813.12	2066.15	2207.5	2314.73	2135.73
O43290	SNUT1_HUMAN	SART1	U4/U6.U5 tri-snRNP-associated protein 1	324.195			1517.45	719.512		1077.55	860.443		961.507	748.411	302.408	1705.71	156.084	476.542
O43299	AP5Z1_HUMAN	AP5Z1	AP-5 complex subunit zeta-1	2947.21	2348.52	2616.82	2239.76	2164.73	2360.01	1831.66	2482.62	2590.99	2467.64	2189.84	2384.9	2178.08	1890.15	2492.53
O43324	MCA3_HUMAN	EEF1E1	Eukaryotic translation elongation factor 1 epsilon-1	7632.05	7889.94	7866.58	6625.74	7498.98	7005.06	7235.61	7620.27	6325.73	6896.15	7841.63	5981.22	6486.76	7536.79	6941.38
O43427	FIBP_HUMAN	FIBP	Acidic fibroblast growth factor intracellular-binding protein	1048.9	1545.04	745.899	1721.43	854.928	758.068	916.941	813.699	1057.62	1545.34	754.848	1274.98	570.765	1091.57	905.09
O43464	HTRA2_HUMAN	HTRA2	Serine protease HTRA2, mitochondrial	1513.21	1205.88	606.018	1463.59			1358.31		996.245		1616.12	984.262	1398.64	1036.26	1070.12
O43504	LTOR5_HUMAN	LAMTOR5	Ragulator complex protein LAMTOR5	587.856	558.461		1286.24	1081.1	1036.45	570.486	1040.25	756.215	1192.68	655.589	384.696	585.233	906.373	686.158
O43583	DENR_HUMAN	DENR	Density-regulated protein				3239.22	1205.81		2095.5			2528.46	1153.68	549.644	2785.91		1140.05
O43592	XPOT_HUMAN	XPOT	Exportin-T	4553.74	4501.68	4105.14	3491.77	3709.01	3119.4	2567.9	2904.98	3573.33	4665.03	5206.58	4980.26	5177.37	4166.64	3171.12
O43617	TPPC3_HUMAN	TRAPPC3	Trafficking protein particle complex subunit 3		544.263		563.993	284.863				626.087	872.411	737.481	587.214	845.27
O43670	ZN207_HUMAN	ZNF207	BUB3-interacting and GLEBS motif-containing protein ZNF207	20354.2	20155.2	18911.7	17211.3	18099.8	17119.3	15967.9	14615.8	16497.7	15598.5	16842.5	18977	18094.4	17946.7	16398.2
O43681	GET3_HUMAN	GET3	ATPase GET3												596.626	198.323	648.316	863.694
O43684	BUB3_HUMAN	BUB3	Mitotic checkpoint protein BUB3	46775.6	49478.5	51469.8	46882.3	48927.8	43968.4	46486.6	42221.3	42526.7	45353.9	44322.3	44951.3	43068.7	44499.9	45153.3
O43707	ACTN4_HUMAN	ACTN4	Alpha-actinin-4	3922.9	1369.53	1310.75	3879.18	1360.57	1622.37	5794.09	2997.93	1780.49	6340.36	2648.35	1501.83	4984.39	2061.57	1326.35
O43709	BUD23_HUMAN	BUD23	18S rRNA (guanine-N(7))-methyltransferase	1851.18	1250.2	1648.16	1987.51	2035.68	2356.81	1865.93	2209.69	1626.2	1994.4	1883.68	1692.71	1551.05	1670.73	1815.88
O43809	CPSF5_HUMAN	NUDT21	Cleavage and polyadenylation specificity factor subunit 5	21028	20880.5	20470.6	13134	16555	12130.1	15284.3	12633.8	14575.9	14582.6	12772.1	15604	14942.4	12738.7	10685.9
O43813	LANC1_HUMAN	LANCL1	Glutathione S-transferase LANCL1	5215.46	4898.18	4659.62	5307.76	5932.95	6227.03	4598.4	4737.31	5342.46	4775.6	4946.51	5001.02	4544.47	4650.92	4326.29
O43824	GTPB6_HUMAN	GTPBP6	Putative GTP-binding protein 6	440.608	353.052		445.933	819.62	549.463	711.089		455.785	548.092	656.763	457.352	330.422	435.018	629.789
O43852	CALU_HUMAN	CALU	Calumenin	3104.28	1494.74	1633.06	14582.3	4245.81	2757.8	12654.5	6296.6	3051.8	10504.7	5071.1	1928.21	9792.84	4370.63	2761.54
O43920	NDUS5_HUMAN	NDUFS5	NADH dehydrogenase [ubiquinone] iron-sulfur protein 5										703.838		965.943	1265.89	1775.22	1045.71
O43933	PEX1_HUMAN	PEX1	Peroxisomal ATPase PEX1		253.403	568.789				1109.55		566.757		720.546	461.363	413.113	694.667
O60232	ZNRD2_HUMAN	ZNRD2	Protein ZNRD2	42433.3	44737.9	41782.1	36349.7	35534.3	31567.4	30365.3	31323.6	30135.4	33580	29667.1	29638.2	19611.7	20853.6	19001.9
O60506	HNRPQ_HUMAN	SYNCRIP	Heterogeneous nuclear ribonucleoprotein Q	4009.3	3374.11	3196.57	3840.82	2716.22	3555.55	4081.78	4654.62	4052.41	4080.04	3069.24	2895.11	4640.57	4803.91	4482.31
O60645	EXOC3_HUMAN	EXOC3	Exocyst complex component 3	1273.56	1407.12	1512.53	2139.47	1739.29	1365.57	1614.47	1843.2	1552.44	1829.22	1167.99	1758.27	1502.4	1847.47	1633.59
O60684	IMA7_HUMAN	KPNA6	Importin subunit alpha-7	1314.64	1749.24	1415.42	1492.25	1384.65	2392.36		1263.24	975.175	1150.49	1414.64	1523.2	684.548	1313.12	595.486
O60716	CTND1_HUMAN	CTNND1	Catenin delta-1	1395.11	1217.73	1846.49	2326.92	1514.36	1739.57	1577.88	2051.32	1642.74	1827.51	1726.68	1653.83	1263.83	1692.24	1889.28
O60762	DPM1_HUMAN	DPM1	Dolichol-phosphate mannosyltransferase subunit 1	2099.15	2653.32	2535.78	3390.67	3345.66	2539.31	2537.51	2664.47	2422.69	2787.89	2662.13	3191.96	2912.72	3249.77	2667.03
O60783	RT14_HUMAN	MRPS14	Small ribosomal subunit protein uS14m	806.973	595.85	672.964	597.779	522.913	574.806	555.284	819.096	487.945	591.966	517.325	733.354	344.285	795.13	654.101
O60814;P57053;P58876;P62807;Q5QNW6;Q93079;Q99877;Q99879;Q99880	H2B1C_HUMAN;H2B1D_HUMAN;H2B1H_HUMAN;H2B1K_HUMAN;H2B1L_HUMAN;H2B1M_HUMAN;H2B1N_HUMAN;H2B2F_HUMAN;H2BFS_HUMAN	H2BC10;H2BC12;H2BC12L;H2BC13;H2BC14;H2BC15;H2BC18;H2BC5;H2BC9	Histone H2B type 1-K	78738.4	66875.5	108418	91275.3	90613	98969.6	125438	161398	122629	134183	87706.7	82476.1	94131.3	97057.9	95562.7
O60826	CCD22_HUMAN	CCDC22	Coiled-coil domain-containing protein 22		360.195	67.7607	397.109		342.809	656.463	822.616	840.655	1070.72		672.915	1262.12	979.918	463.599
O60828	PQBP1_HUMAN	PQBP1	Polyglutamine-binding protein 1	4169.56	4593	5072.35	6115.99	4726.4	5516.85	5365.51	4239.09	4058.66	4383.9	5518.89	4505.06	4280.4	3976.34	4078.23
O60869	EDF1_HUMAN	EDF1	Endothelial differentiation-related factor 1	1941.1	1275.45	1343.53	2096.99	1775.25	2857.01	2377.4	2855.21	1808.9	2867.22	1921.82	1537.12	2548.58	3253.7	3443.84
O60884	DNJA2_HUMAN	DNAJA2	DnaJ homolog subfamily A member 2	971.389	1122.23	1069.67	1524.42	1154.73	1656.78	1429.13	1455.08	842.814	1632.5	1284.15	1299.44	1630.23	1810.42	1779.01
O60888	CUTA_HUMAN	CUTA	Protein CutA	1674.08	330.398		6306.05	2881.53	1405.89	4548.76	2984.32	424.877	4904.46	3195.43	1279.85	6314.1	1946.73	1203.38
O75145	LIPA3_HUMAN	PPFIA3	Liprin-alpha-3	937.853	1052.25	914.648	847.653	363.068	1050.34	741.842		637.568	519.116	559.701	609.148	544.745	771.793
O75165	DJC13_HUMAN	DNAJC13	DnaJ homolog subfamily C member 13	3273.35	3763.16	3658.38	3703.92	3690.8	3774.51	2522.32	2878.19	2130.44	2449.2	2674.65	2501.03	2843.44	3148.76	3051.77
O75170	PP6R2_HUMAN	PPP6R2	Serine/threonine-protein phosphatase 6 regulatory subunit 2								193.875			401.111
O75190	DNJB6_HUMAN	DNAJB6	DnaJ homolog subfamily B member 6	17325.1	12702.2	16606.1	21121.1	17059.8	14585.5	10797.2	16603.6	9303.5		11868.9	9860.63	9136.98		9370.6
O75323	NIPS2_HUMAN	NIPSNAP2	Protein NipSnap homolog 2	6860.29	6738.01	7190.91	6912.91	5481.63	5046.25	4573.25	6129.71	7104.05	6521.22	5926.92	6518.74	6152.62	7113.52	7679.77
O75330	HMMR_HUMAN	HMMR	Hyaluronan mediated motility receptor			2125.75		1754.29	2111.05	1908.87
O75340	PDCD6_HUMAN	PDCD6	Programmed cell death protein 6	342256	346429	311196	198056	240931	182475	194653	190637	246686	217326	231258	212054	167137	147408	125432
O75390	CISY_HUMAN	CS	Citrate synthase, mitochondrial	1752.09	1450.65	1953.69	2084.52	1238.47	1192.06	828.35	1804.69	1510.24	694.109	1757.88	1573.75	1229	936.917	499.352
O75431	MTX2_HUMAN	MTX2	Metaxin-2	621.788	673.109	815.462	1118.1	1437.01	1292.92	2356.97	1735.69	1047.13	1119.47	559.253		1063.1	1434.88	1669.77
O75477	ERLN1_HUMAN	ERLIN1	Erlin-1		1066.9	821.459		2265.62		2684.33	1580.09	1908.55	1844.89		1469.43	1657.17	2006.02	3162.48
O75506	HSBP1_HUMAN	HSBP1	Heat shock factor-binding protein 1	3695	4653.31	4060.18	2147.85	2680.27	2766.64	2323.74	2455.65	3257.1	2758.5	4177.64	4084.08	3201.13	3718.42	4069.7
O75521	ECI2_HUMAN	ECI2	Enoyl-CoA delta isomerase 2	4846.98	5230.1	4850.69	4149.47	4461.13	4018.95	3746.76	3765.8	3813.72	4729.55	4788.5	4441.75	3309.8	3195.6	3381.91
O75531	BAF_HUMAN	BANF1	Barrier-to-autointegration factor	1346.52	652.585	1125.13	6864.69	1418.15	1268.09	4382.43	2681.8		5912.6	1519.94	486.72	6884.91	2537.24	1172.38
O75533	SF3B1_HUMAN	SF3B1	Splicing factor 3B subunit 1	4190.17	5012.12	5018.31	4217.84	4512.44	3712.41	3420.41	3173.03	3103.09	2311.3	2653.28	2285.49	1645.74	2045.17	1696.88
O75592	MYCB2_HUMAN	MYCBP2	E3 ubiquitin-protein ligase MYCBP2	3331.99	2995.12	3385.07	3634.52	3756.64	3840.98	3175.67	3331.29	3553.11	3244.54	3370.33	3023.35	3293.54	3382.81	3473.9
O75607	NPM3_HUMAN	NPM3	Nucleoplasmin-3				600.484
O75616	ERAL1_HUMAN	ERAL1	GTPase Era, mitochondrial	2225.97	1900.95	2068.93	2782.49	2713.63	2665.09	2007.51	1828.54	2261.51	1997.63	2100.98	2180.3	2936.89	2337.15	1981.68
O75643	U520_HUMAN	SNRNP200	U5 small nuclear ribonucleoprotein 200 kDa helicase	3752.64	4694.07	4817.29	3348.27	3955.8	4178.99	3333.97	2809.34	2919.35	2617.97	3196.05	3307.3	3018.22	2809.39	2993.69
O75694	NU155_HUMAN	NUP155	Nuclear pore complex protein Nup155	3331.13	3326.48	3037.29	3048.26	2928.42	3154.09	2820.94	2617.6	2679.66	2760.37	2546.61	2766.75	3294.73	2804.52	3576.85
O75787	RENR_HUMAN	ATP6AP2	Renin receptor	3842.42	4286.66	4548.41	7001.27	5737.21	5542.43	3364.98	4163.09	2123.96	5088.79	4230.34	4215.82	2966.16	4606.98	5414.97
O75794	CD123_HUMAN	CDC123	Translation initiation factor eIF2 assembly protein	1168.5	679.398	1146.35	3852.81	3246.56	4005.64	3301.44	3545.6	2675.12	4356.17	2347.29	2454.37	3225.35	3837.89	4838.75
O75821	EIF3G_HUMAN	EIF3G	Eukaryotic translation initiation factor 3 subunit G	18083.9	20015.1	17739.1	12896	12849.9	11584.1	17120.3	14755.2	18481.8	14475	14893.8	15688.9	14794.8	14799.4	13928.4
O75822	EIF3J_HUMAN	EIF3J	Eukaryotic translation initiation factor 3 subunit J				628.763			1582.24	902.305		1818.05	1434.6	1336.97	1595.31	900.755	1504.45
O75832	PSD10_HUMAN	PSMD10	26S proteasome non-ATPase regulatory subunit 10	718.323	419.558	937.59	912.869	377.861	1152.34		1228.8	1518.5	1366.57	1675.53	1326.61	1102.56	1045.71	343.79
O75909	CCNK_HUMAN	CCNK	Cyclin-K	2428.76	2615.62	2159.35	3097.99	2187.17	1746.41	2161.81	2018.39	1045.42	2121.81	2104.26	1993.89	1789.94	1649.9	1894.37
O75935	DCTN3_HUMAN	DCTN3	Dynactin subunit 3	1984.09	1771.04	1745.51	1457.81	1728.68	2218.48	1959.62	2721.03	1862.03	1697.14	2009.38	2210.65	2037.72	1715.09	2484.38
O75940	SPF30_HUMAN	SMNDC1	Survival of motor neuron-related-splicing factor 30	6061.14	4810.72	5463.63	8568.32	7242.27	9435.23	6667.56	9002.66	6841.92	8222.11	6170.81	6259.82	7418.35	7812.42	9886
O75947	ATP5H_HUMAN	ATP5PD	ATP synthase subunit d, mitochondrial	1518.6	1687.69	1073.56	1628.7	2017.72	879.83	1365.72	927.626	1113.8	1826.68	1207.82	1044.75	1133.16	1105.22	1131.59
O75955	FLOT1_HUMAN	FLOT1	Flotillin-1	4209.64	4241	3958.32	5328.49	5802.04	6331.59	5293.96	5268.06	4583.86	4998.61	4166.05	4475.95	5838.75	6414.27	7637.14
O75962	TRIO_HUMAN	TRIO	Triple functional domain protein	287.15	439.816		283.247			219.416	504.226		405.145	420.571	469.238	363.361		301.891
O76003	GLRX3_HUMAN	GLRX3	Glutaredoxin-3				686.349	669.649		623.537	455.451		766.884		558.967	991.906	917.554	961.402
O76070	SYUG_HUMAN	SNCG	Gamma-synuclein	873.711	180.944		7000.4	2140.7	1449.26	4791.51	1866.28	797.812	4762.88	1626.09	555.297	5863.52	1838.79	1049.58
O76071	CIAO1_HUMAN	CIAO1	Probable cytosolic iron-sulfur protein assembly protein CIAO1		339.674			534.001					360.329	132.766	695.777		957.557	631.171
O94776	MTA2_HUMAN	MTA2	Metastasis-associated protein MTA2	2437.43	2226.65	2393.35	3053.54	3219.07	3474.13	4026.2	4258.1	3505.1	3524.31	3016.14	3011.31	2565.49	3042.17	2287.84
O94888	UBXN7_HUMAN	UBXN7	UBX domain-containing protein 7	198.154	459.232	310.062	364.361	320.652	309.005	1019.59	815.344	822.403	1332.05	1458.75	1198.06	746.694	903.729	885.887
O94901	SUN1_HUMAN	SUN1	SUN domain-containing protein 1	542.057	375.591	483.352		448.781	220.625	435.606	495.615		295.982	378.019	458.921	569.574	227.433	366.703
O94905	ERLN2_HUMAN	ERLIN2	Erlin-2	2123.04	1906.21	1982.61	3548.19	3546.47	4399.49	2604.66	3257.23	3443.95	2925.97	2173.65	2220.58	3263.88	4237.59	5013.15
O94906	PRP6_HUMAN	PRPF6	Pre-mRNA-processing factor 6	730.865	1129.9	1014.77		1277.57		341.013			1085.88		577.771	302.981	553.803
O94915	FRYL_HUMAN	FRYL	Protein furry homolog-like	3099.66	3367	3671.46	4304.15	4292.73	4430.02	2812.81	2986.33	2900.4	2396.17	2385.7	2175.69	1910.34	2122.84	2078.76
O94927	HAUS5_HUMAN	HAUS5	HAUS augmin-like complex subunit 5	2158.47	1594.95	1861.81	1537.65	1532.51	2009.81	1877.28	2043.98	1925.81	1621.87	2105.96	1820.81	1937.96	2352.31	2051.23
O94952	FBX21_HUMAN	FBXO21	F-box only protein 21	1974.87	1911.17	1924.18	2503.85	1359.16	2772.42	4399.29	7474.17	4132.04	6766.02	7900.33	7784.38	9692.55	9064.59	10848.5
O94972	TRI37_HUMAN	TRIM37	E3 ubiquitin-protein ligase TRIM37	606.928	672.783	756.405	1239.02	615.673	606.983			467.035		449.378	703.52	533.928	650.743	381.133
O94973	AP2A2_HUMAN	AP2A2	AP-2 complex subunit alpha-2	1192.19	1245.79	1284.5	1893.43	1969.87	3386.15	1276.34	1056.39	1329.69	1948.36	1688.13	1558.6	986.661	730.915	1386.77
O94979	SC31A_HUMAN	SEC31A	Protein transport protein Sec31A	564656	545762	490167	371541	387136	341528	320818	359114	440000	394656	395213	363452	304975	253299	240642
O95071	UBR5_HUMAN	UBR5	E3 ubiquitin-protein ligase UBR5	14898.7	16102	15115.3	15046.2	14769.4	14928.1	12498.5	12093.1	12185.2	11943.5	12020.7	12274.2	6474.15	6760.18	5996.77
O95084	PRS23_HUMAN	PRSS23	Serine protease 23	835.135	1256.47	1054.05	623.818	640.426			610.717					444.212	695.092	408.799
O95163	ELP1_HUMAN	ELP1	Elongator complex protein 1	1957.5	2007.52	2324.85	2608.43	2814.95	3001.7	2415.26	3375.34	2609.23	2654.35	2926.97	2992.29	3120.95	2948.12	3348
O95347	SMC2_HUMAN	SMC2	Structural maintenance of chromosomes protein 2	3616.9	3547.8	3889.41	4876.96	4236.8	4742.25	5016.43	5058.5	4791.42	4629.09	3992.68	3924.03	4427.32	5084.42	4717.69
O95373	IPO7_HUMAN	IPO7	Importin-7	1376.81	1191.42	956.272	1035.67	794.573	1080.81	1175.78	1388.3	1386.59	1265.39	1254.96	1433.59	1604.74	1279.66	1715.73
O95382	M3K6_HUMAN	MAP3K6	Mitogen-activated protein kinase kinase kinase 6	1368.78	865.214	867.398	981.674	1350.69	1131.23	1199.13	1253.86	869.154		1127.55	1152.14	904.659
O95487	SC24B_HUMAN	SEC24B	Protein transport protein Sec24B	1763.73	1814.26	2401.37	1573.7	1040.7	1126.92	1083.03	2484.38	1725.03	1486.7	1971.23	1870.95	907.097	698.125
O95672	ECEL1_HUMAN	ECEL1	Endothelin-converting enzyme-like 1	1347.76	1916.08	1094.55	708.112	559.381		243.33			829.335		1009.74	1162.96		1268.74
O95714	HERC2_HUMAN	HERC2	E3 ubiquitin-protein ligase HERC2	34970.6	33733.2	33207.1	31515.9	31966.2	31529.4	29589.4	30686.3	32051.9	34428.9	33416.9	32090.3	32049.2	32743.2	32762.8
O95777	LSM8_HUMAN	LSM8	U6 snRNA-associated Sm-like protein LSm8	4397.9	2262.99	1724.75	15653	6564.91	4725.16	13656.2	9673.35	3457.82	11314.2	6394.86	2287.06	13102.2	5086.62	2785.93
O95782	AP2A1_HUMAN	AP2A1	AP-2 complex subunit alpha-1	16020.7	15942	17734.5	18849.5	21504.2	22507.5	20387.8	18015.4	19135.5	15668.6	15675.1	14057.3	13955.4	15606.5	14576.6
O95816	BAG2_HUMAN	BAG2	BAG family molecular chaperone regulator 2	11743.9	12616.6	13001.3	13992.9	12643	13140	12052.7	12833.6	11335.2	11823.9	10639.2	10313.5	15022.1	12936.9	13542.6
O95900	TRUB2_HUMAN	TRUB2	Pseudouridylate synthase TRUB2, mitochondrial							995.794		213.076	532.502	793.746			811.11
O95905	ECD_HUMAN	ECD	Protein ecdysoneless homolog	542.852			285.443		358.874	360.36					359.505	176.463	508.068	406.827
O96019	ACL6A_HUMAN	ACTL6A	Actin-like protein 6A			859.418	4010.32	2349.61		2385.68	1735.93		1607.66	3014.55	3675.85	1970.9	1327.94
P00338	LDHA_HUMAN	LDHA	L-lactate dehydrogenase A chain	2376.35	2002.01	1762.58	3013.72	2206	1709.33	7843.01	2704.97	3533.83	2228.16	2985.22	2012.98	2023.6	2757.18	1273.68
P00390	GSHR_HUMAN	GSR	Glutathione reductase, mitochondrial	682												582.047
P00403	COX2_HUMAN	MT-CO2	Cytochrome c oxidase subunit 2		757.026			1040.32			873.752	407.209	422.115		423.024	732.827	1014.89
P00558	PGK1_HUMAN	PGK1	Phosphoglycerate kinase 1	14889.7	6042.9	3275.52	23552.7	8031.05	6413.86	20984.6	10079.6	4510.8	24207.5	10776.1	4770	18455.5	8551.31	5686.84
P01116	RASK_HUMAN	KRAS	GTPase KRas	2680.31	2883.23	2697.23	4083.73	3138.94	3947.89	4001.35	3941.37	3499.67	3787.51	2779.19	3169.39	2805	4265.93	3709.99
P01599;A0A075B6S5;P01593;P01594;P01597;P01601;P04430;P04432	KV116_HUMAN;KV117_HUMAN;KV127_HUMAN;KV133_HUMAN;KV139_HUMAN;KVD16_HUMAN;KVD33_HUMAN;KVD39_HUMAN	IGKV1-16;IGKV1-17;IGKV1-27;IGKV1-33;IGKV1-39;IGKV1D-16;IGKV1D-33;IGKV1D-39	Immunoglobulin kappa variable 1-27	3657.95	2659.19	3129.58	2818.96	840.122	2020.53		1447.07	2672.35		2508.93	1168.16	1912.06	1966.55	2667.02
P01624	KV315_HUMAN	IGKV3-15	Immunoglobulin kappa variable 3-15	91634.2	84959.1	91735.4	102642	91766	96138.3	78015.7	67570.1	63611.5	89428	62913.9	46679.9	54386.6	74158.2	71623.8
P01772;P0DP02	HV333_HUMAN;HVC33_HUMAN	IGHV3-30-3;IGHV3-33	Immunoglobulin heavy variable 3-33	1406540	1359280	1451970	2288590	1825510	2058870	2163880	2221460	1951940	2085270	2107110	1385920	971218	1513390	2462570
P01834	IGKC_HUMAN	IGKC	Immunoglobulin kappa constant	1723320	1635730	1711460	2019250	1545420	2106480	1901410	2012260	1715500	1715020	1841450	1448020	1850440	1571040	1726750
P01857	IGHG1_HUMAN	IGHG1	Immunoglobulin heavy constant gamma 1	2161910	2152820	2306310	3488000	2494500	2785130	3144200	3247890	2670590	2760130	2936540	1942870	1476100	1666250	3135390
P02042;P68871	HBB_HUMAN;HBD_HUMAN	HBB;HBD	Hemoglobin subunit delta	425.239	495.743				303.122	261.389					253.597	380.753	291.473	590.015
P02533	K1C14_HUMAN	KRT14	Keratin, type I cytoskeletal 14	4899.86	3363.77	2825.62	6345.72		2308.47	2154.4	95600.5		1693.21			2875.63	1966.62
P02538	K2C6A_HUMAN	KRT6A	Keratin, type II cytoskeletal 6A	3091.2	6650.69	5162.74	10469.3				5062.32		477.842			4517.26
P02545	LMNA_HUMAN	LMNA	Prelamin-A/C	1991.27	1778.84	2532.53	2971.69	2861.65	3754.48	3026.7	2611.21	2364.35	2624.34	2413.99	2622.6	3221.54	2504.83	2558.76
P02768	ALBU_HUMAN	ALB	Albumin	273913	263707	290816	345712	339854	357245	324495	315621	262374	267929	276022	248826	237614	233530	312339
P02786	TFR1_HUMAN	TFRC	Transferrin receptor protein 1	1289.41	823.82		2885.21		470.087	3966.21	1937.97	442.942	2925.7	993.656	637.34	2016.67	688.858
P02792	FRIL_HUMAN	FTL	Ferritin light chain	1289.52	505.885	786.385	1287.2	480.755	916.218	2268.56	905.924	2047.3	3458.34	2810.69	2342.2	4669.15	4106.95	4125.73
P02794	FRIH_HUMAN	FTH1	Ferritin heavy chain	9324.44	8312.47	8248.8	8781.33	8681.55	8577.9	21417	23253.7	20257.8	31654.7	27351.6	28139.7	38749.7	37931.5	39260.9
P04075	ALDOA_HUMAN	ALDOA	Fructose-bisphosphate aldolase A	10682.3	4312.83	3188.73	9947.6	6090.4	3971.79	14424.5	7991.44	3820.76	14383.6	7645.58	3078.44	8001.01	4702.16	3476.87
P04114	APOB_HUMAN	APOB	Apolipoprotein B-100	1627.11	1751.77	1774.61	1548.98	2252.73	1864.17	1637.84	2804.57	1798.83	2055.81	2058.69	1974.79	2623.73	3275.79	2619.54
P04259	K2C6B_HUMAN	KRT6B	Keratin, type II cytoskeletal 6B	437.148	648.69	1275.25	1905.98									747.333
P04264	K2C1_HUMAN	KRT1	Keratin, type II cytoskeletal 1	145040	94007.3	71792	152497	19944.7	52397.9	25931.9	59378.7	5890.99	22163.6	5688.61	15996.9	25160.6	32973.1	16112.6
P04406	G3P_HUMAN	GAPDH	Glyceraldehyde-3-phosphate dehydrogenase	64533.3	24750.9	19946.6	44697.6	21700.2	14393.4	58731.7	30704.2	15171.5	63804.7	29270.3	11402.5	30706.2	13466.9	9710.12
P04792	HSPB1_HUMAN	HSPB1	Heat shock protein beta-1	8953.38	8977.11	8093.82	9419.44	8757.54	8364.72	10180.6	9060.26	9828.32	9458.09	9155.21	8314.05	11828.9	10967.7	11722.8
P04818	TYSY_HUMAN	TYMS	Thymidylate synthase	848.347					727.779				792.728			482.293
P04908;P0C0S8;P20671;Q16777;Q6FI13;Q7L7L0;Q93077;Q96KK5;Q99878;Q9BTM1	H2A1B_HUMAN;H2A1C_HUMAN;H2A1D_HUMAN;H2A1H_HUMAN;H2A1J_HUMAN;H2A1_HUMAN;H2A2A_HUMAN;H2A2C_HUMAN;H2A3_HUMAN;H2AJ_HUMAN	H2AC12;H2AC14;H2AC17;H2AC19;H2AC20;H2AC25;H2AC6;H2AC7;H2AC8;H2AJ	Histone H2A type 1-B/E	4179.97	3029.33	5586.59	5226.1	3770.73	3805.94	5299.59	6177.7	4816.96	4929.13	4024.81	2583.04	5154.3	3717.78	4643.68
P05023	AT1A1_HUMAN	ATP1A1	Sodium/potassium-transporting ATPase subunit alpha-1	1899.05	810.32		3261.28	1279.24	1123.43	3847.67	2255.05	854.961	3081.17	1244.1	638.516	3931.38	1758.22	936.811
P05114	HMGN1_HUMAN	HMGN1	Non-histone chromosomal protein HMG-14	1371.3	1657.35	2005.99	2849.35	3674.89	3010.79	3200.09	3244.78	1841.65	3325.91	1384.08	1301.81	2078.23	4058.67	3244.04
P05141	ADT2_HUMAN	SLC25A5	ADP/ATP translocase 2	45577.2	48693.8	49964.6	54443.5	53454.6	52654	47421.8	45416	48420.9	56149.4	47613.6	49492.4	49109	61110.9	56277.9
P05165	PCCA_HUMAN	PCCA	Propionyl-CoA carboxylase alpha chain, mitochondrial	1522.6	1218.26	1036.35	1626.48	2251.47	2695.1	1720.53	1700.97	1699.21	2015.25	2042.75	1895.28	2049.67	1633.34	2088.68
P05166	PCCB_HUMAN	PCCB	Propionyl-CoA carboxylase beta chain, mitochondrial	10428	10831.2	9858.62	7123.91	7249.42	7981.44	6569.11	6828.04	6899.03	6644.68	7170.79	7541.66	6871.11	7299	6606.92
P05198	IF2A_HUMAN	EIF2S1	Eukaryotic translation initiation factor 2 subunit 1	18403.9	18315.9	20799.3	35094.1	29102.8	34637	30002.2	30515.9	25599	29695.3	24618.5	23006.2	27081.9	30309.4	31591.2
P05386	RLA1_HUMAN	RPLP1	Large ribosomal subunit protein P1	1505.94	2311.07	1971.89	1384.42	2802.25		3230.79	3232.12	1510.5	2745.52	1788.35	2239.32	3674.74	2310.69	2525.41
P05387	RLA2_HUMAN	RPLP2	Large ribosomal subunit protein P2	6081.78	6573.17	5064.77	7807.33	6071.31	5653.54	7204.84	7045.9	4370.23	7863.35	5689.73	4998.4	6999.64	6529.23	6383.36
P05388	RLA0_HUMAN	RPLP0	Large ribosomal subunit protein uL10	3890.27	2586.94	2832.5	3407.84	3529.24	3102.57	3774.68	3615.73	2931.24	3834.61	3809.02	2693.62	4117.81	3748.12	2902.79
P05455	LA_HUMAN	SSB	Lupus La protein	1903.67	2348.22	2090.01	1927.62	1928.16	2060.22	1987.97	1998.35	2192.51	1645.86	2002.05	2308.57	1819.55	1772.11	1837.98
P05783	K1C18_HUMAN	KRT18	Keratin, type I cytoskeletal 18	102469	104013	100283	66235.1	67021	59119.5	73144.1	71090.3	65041.1	54778.9	57621.8	63004.1	71328.8	66464.1	71329.3
P05787	K2C8_HUMAN	KRT8	Keratin, type II cytoskeletal 8	95920.4	103029	95545.7	60604.6	64351.6	57901.7	67085.7	64304.1	64450.1	50274.7	54309.5	59575.6	65078.9	62609.4	65800.4
P06454	PTMA_HUMAN	PTMA	Prothymosin alpha	67057.5	21090.2	11982.3	401301	111744	71110.4	249354	102166	36150.6	247555	92260	35778.9	251446	93395.7	47201.7
P06576	ATPB_HUMAN	ATP5F1B	ATP synthase subunit beta, mitochondrial	8204.18	8262.05	9248.06	9777.57	10029	10344.5	8096.28	9032.9	8164.27	11338.7	8492.88	9021.21	7208.63	7218.57	7508.59
P06733	ENOA_HUMAN	ENO1	Alpha-enolase	20940.1	8625.45	7937.69	18015.8	10024.8	6166.69	17516	10974.8	5480.5	19013.8	9997.77	5013.92	15014.3	6574.87	5355.37
P06748	NPM_HUMAN	NPM1	Nucleophosmin	16379.2	9012.35	6924.14	67753.8	23595	21782.4	63059.1	29966.3	17693.7	50119.7	26497	13324.4	54147.4	22783.7	19397.5
P06753	TPM3_HUMAN	TPM3	Tropomyosin alpha-3 chain	2092.65	2123.5	1116.06	5721.12	2567.07	3129.34	3446.59	3109.06	2166.16	4090.98	2683.89	2021.68	5770.4	3568.5	2992.25
P07195	LDHB_HUMAN	LDHB	L-lactate dehydrogenase B chain	24579.4	13132.5	11232.1	24609.8	13861.7	11284	25088.6	21338.5	7732.69	31796.6	19386.4	9873.79	21868	8118	7557.52
P07237	PDIA1_HUMAN	P4HB	Protein disulfide-isomerase	2838.25	1867.03	2270.1	4127.63	2782.48	2472.84	3442.51	2504.47	2362.19	3432.18	2575.18	2434.39	4457.44	2122.93	1813.59
P07355	ANXA2_HUMAN	ANXA2	Annexin A2	16187.8	14635	17092.2	20042.4	20236.5	20514.7	16335.1	18510.4	16040.8	17257.1	12822.2	12881.6	16339.3	17933.3	17676.3
P07384	CAN1_HUMAN	CAPN1	Calpain-1 catalytic subunit		548.602	801.049		482.03		480.343	1054.57	258.161	555.307	450.231	662.509	474.394	748.237	556.333
P07437	TBB5_HUMAN	TUBB	Tubulin beta chain	12135.3	14968.6	15119.4	13337.3	13585.1	13787.6	11508	11620.7	12311.5	12844	14235	17029	15756.1	16196.3	16627.1
P07737	PROF1_HUMAN	PFN1	Profilin-1	17019.7	4770.07	3101.31	28143.8	5602.97	3512.75	26713.5	11015.3	4057.13	24554.1	7918.89	2857.9	17670.3	5315.62	3613.41
P07814	SYEP_HUMAN	EPRS1	Bifunctional glutamate/proline--tRNA ligase	2844.9	2781.41	2914.88	3087.95	3823.51	3778.08	3751.99	3540.64	3069.71	3356.84	2992.32	3159.23	3171.48	3767.33	3082.84
P07900	HS90A_HUMAN	HSP90AA1	Heat shock protein HSP 90-alpha	14122	11854.3	12257.2	12359.9	11068.4	10348.9	11466.3	11427	9359.19	14181.8	12008.2	11284.7	12456.1	11332	12055.3
P07910	HNRPC_HUMAN	HNRNPC	Heterogeneous nuclear ribonucleoproteins C1/C2	3324.05	1570.59	2625.28	2317.8	4697.09	5507.16	4612.59	5627.34	3270.11	4637.63	3556.97	2762.8	3844.49	3460.15	3231.26
P07919	QCR6_HUMAN	UQCRH	Cytochrome b-c1 complex subunit 6, mitochondrial	1774.67	1164.5	1256.97	1856.32	1329.78	1820.44	1510.47	1262.93	1308.4	1438.53	1237.18	1218.65	1781.85	2147.94	2164.6
P08195	4F2_HUMAN	SLC3A2	Amino acid transporter heavy chain SLC3A2	2012.85	1309.28	1327.95	2717.87	1531	1221.84	3503.34	2882.2	1768.77	3632.7	3022.92	1776.26	3656.21	1992.14	1846.23
P08236	BGLR_HUMAN	GUSB	Beta-glucuronidase	111759	106757	106552	101524	108419	106660	96938.4	89387.2	102635	90740.8	95271.4	101074	93111.8	90499.9	86376.8
P08238	HS90B_HUMAN	HSP90AB1	Heat shock protein HSP 90-beta	7927.27	6334.82	4653.17	6385.01	5146.13	5328.02	7162.35	6200.76	5563.1	7494.75	6421.78	5676.97	6551.38	5855.75	6102.39
P08240	SRPRA_HUMAN	SRPRA	Signal recognition particle receptor subunit alpha	835.233	851.562	1070.48	1169.21	986.175	1310.39			1017.69	1049.61		1492.57	535.564	488.324	1810.44
P08559	ODPA_HUMAN	PDHA1	Pyruvate dehydrogenase E1 component subunit alpha, somatic form, mitochondrial	10589.3	11216.3	9049.39	9046.16	9577.68	8930.29	4237.94	4796.76	6040.94	5262.31	5693.26	6948.2	5961.82	6746.95	5036.75
P08574	CY1_HUMAN	CYC1	Cytochrome c1, heme protein, mitochondrial	1496.91	1565.67	2144.91	1615.48	2208.31	2055.56	2064.96	2131.82	1418.12	1450.76	895.418	1768.48	1772.89	1915.79	1659.16
P08579	RU2B_HUMAN	SNRPB2	U2 small nuclear ribonucleoprotein B''	2691.3	2555.53	3317.28	2224.17	2062.56	2350.93	2735.47	2408.65	2573.16	1926.1	1649.4	1785.57	1310.57	1255.76	1526.71
P08621	RU17_HUMAN	SNRNP70	U1 small nuclear ribonucleoprotein 70 kDa	4113.62	3940.87	4024.08	7030.34	7252.02	6593.61	5051.27	4970.9	4495.89	5135.37	3991.43	3672.48	3930.98	3436.93	5459.74
P08631	HCK_HUMAN	HCK	Tyrosine-protein kinase HCK	928.799	1121.38	1058.84				1827.97			1313.05	1594.5		2531.94		2201.67
P08670	VIME_HUMAN	VIM	Vimentin	36811	27088.2	35791	52308.4	39607.2	35874.1	48664.5	47084.6	33370.4	47916.9	29398.7	23941.1	48777.5	41902.5	36254.7
P08708	RS17_HUMAN	RPS17	Small ribosomal subunit protein eS17	14916.5	13757.1	14940.9	15357.2	14624.8	13860.9	15396.7	16024.4	16524.2	14953.6	14485.5	13708.1	16804.1	19559.7	16632.3
P08729	K2C7_HUMAN	KRT7	Keratin, type II cytoskeletal 7	14136.6	14748.3	14053.2	10033.5	9881.52	8909.77	10408.4	10120.4	9625.07	7194.17	8577.51	9414.74	10253.7	10150.9	9995.24
P08754	GNAI3_HUMAN	GNAI3	Guanine nucleotide-binding protein G(i) subunit alpha-3		212.977		200.911			449.884				234.866
P08779	K1C16_HUMAN	KRT16	Keratin, type I cytoskeletal 16	10531.4	10198.5	7342.79	18400.1	2203	2449.91	2633.36	2924.12	978.402	2074.72	1333.16	1063.11	2782.03	2601.08	1546.16
P08865	RSSA_HUMAN	RPSA	Small ribosomal subunit protein uS2	21012.2	22316.7	19482.4	15519.5	16697.4	14550.5	19668	18013.2	19013	17726.2	15945.8	17770.3	21659.8	21280.5	18856.6
P09001	RM03_HUMAN	MRPL3	Large ribosomal subunit protein uL3m	392.27	402.073	838.933	753.434	288.306	1120.02	863.44	591.091	676.324	529.758	491.669	368.857	567.694	1821.46	901.531
P09012	SNRPA_HUMAN	SNRPA	U1 small nuclear ribonucleoprotein A	8114.59	7271.11	7894.02	8513.38	7374.58	8256.65	10280.7	7643.93	6723.58	6999.93	6509.78	5305	8259.54	6782.72	5144.93
P09234	RU1C_HUMAN	SNRPC	U1 small nuclear ribonucleoprotein C	1054.24	870.083	979.06	930.02		1024.67	1231.59	1197.34	1160.55			435.018	1133.59	874.42	1101.23
P09382	LEG1_HUMAN	LGALS1	Galectin-1	7266.86	2252.47	1525.21	34188	10582.6	5289.21	26498.5	11841	4367.19	24443.9	8732.19	3594.75	20164.9	9697.89	5524.19
P09429	HMGB1_HUMAN	HMGB1	High mobility group protein B1	1449.33	1037.89	1461.83	2232.74	1577.43	1829.06	2115.13	1777.56		1695.11	1558.05	1563.25	1765.92	2342.09	2260
P09496	CLCA_HUMAN	CLTA	Clathrin light chain A	71758.6	66037.7	64183.8	71686.4	75382.8	76076.5	69694	65462.2	65555	71636.1	67961.6	63042	61688.6	70412.5	64553.3
P09497	CLCB_HUMAN	CLTB	Clathrin light chain B	19113.2	17461	19796.1	24071.7	24708.1	23023	21521.9	22091.1	20424	21458.5	21823.8	20564.5	18386.6	19819.4	20053.7
P09651	ROA1_HUMAN	HNRNPA1	Heterogeneous nuclear ribonucleoprotein A1	16663.5	11158.7	10227.5	19039.8	12181.1	10535.8	21454.4	15238.5	11840.6	19984.8	12129.4	8689.25	15059.3	10178.9	10384.1
P09661	RU2A_HUMAN	SNRPA1	U2 small nuclear ribonucleoprotein A'	7504.79	5780.17	6034.64	4790.99	5671.57	4817.34	4169.2	4269.29	4434.41	3712.12	3705.19	3334.43	3684.77	3927.52	3164.45
P09874	PARP1_HUMAN	PARP1	Poly [ADP-ribose] polymerase 1	33832	33002.6	40227	53893.4	51557.1	53757.8	48730.1	44720.3	41880.6	43456	46200.6	44099.6	32288.3	38061.9	43924.5
P0C0S5;Q71UI9	H2AV_HUMAN;H2AZ_HUMAN	H2AZ1;H2AZ2	Histone H2A.Z	30818.3	24114.3	33679.9	38825.4	37369.2	42019.9	59058.3	74533.9	56772.6	66050.6	51505.4	44593.1	61627.1	57079.2	62148.2
P0C2W1	FBSP1_HUMAN	FBXO45	F-box/SPRY domain-containing protein 1	3212.21	2243.26	2516.99	4167.5	2980.98	3988.21	3350.42	3279.54	2611.35	2827.5	2661.92	2529.62	3452.51	5052.12	3045.52
P0CW18	PRS56_HUMAN	PRSS56	Serine protease 56	1557.15	1849.54	1011.96	1070.43	1454.92	1556.14	1187.5	1189.94	1032.56	1479.68	1800.45	1759.66	2152.68	1135.74	1947.82
P0DME0;Q01105	SETLP_HUMAN;SET_HUMAN	SET;SETSIP	Protein SETSIP	671.179			1893.38					767.655			186.093	1253.76	754.784
P0DMV8;P0DMV9	HS71A_HUMAN;HS71B_HUMAN	HSPA1A;HSPA1B	Heat shock 70 kDa protein 1A	54218.8	50895.8	49919.2	55875.8	55483.8	56821.7	45488.5	51633.5	47550.3	47875.5	45510	43707.4	48834.1	48806.2	50322.4
P0DP23;P0DP24;P0DP25	CALM1_HUMAN;CALM2_HUMAN;CALM3_HUMAN	CALM1;CALM2;CALM3	Calmodulin-1	65780.4	54154.2	57629	97413.9	72984.6	67876.8	85341.9	71886.6	61797.1	87990	68114.3	58053.3	69872.5	64732.4	61995.5
P10155	RO60_HUMAN	RO60	RNA-binding protein RO60	5447.68	6176.55	4592.16	4251.98	5860.91	5810.5	4903.25	5761.3	4885.06	4029.31	5164.76	5617.19	5012.02	5496.08	4482.14
P10412	H14_HUMAN	H1-4	Histone H1.4	23631.3	24130.2	24527.5	28616.9	31346.8	35299.8	30496.8	28979	29426.3	24600.3	22019.7	22833.8	15376.6	13174.2	15516.8
P10515	ODP2_HUMAN	DLAT	Dihydrolipoyllysine-residue acetyltransferase component of pyruvate dehydrogenase complex, mitochondrial	9680.82	10472.5	9617.88	8758.49	8399.48	8370.1	4995.76	5387.23	6804.92	5777.12	6696.06	6815.11	7662.27	6083	5684.44
P10599	THIO_HUMAN	TXN	Thioredoxin	10367.2	4790.67	6168.47	24559.2	14869.5	12645.3	20252.7	13413.7	9032.99	17224.8	13107.2	10187.6	21229.2	13633.5	14514
P10606	COX5B_HUMAN	COX5B	Cytochrome c oxidase subunit 5B, mitochondrial	12560.9	4589.46	4626.34	37082.4	19954.3	15045.2	29412.9	24558.2	12492.8	22465	17571.6	8584.8	27295.2	13294.1	9035.61
P10619	PPGB_HUMAN	CTSA	Lysosomal protective protein	14071.7	12694.3	15039	16307.8	17471.7	17985.6	13801.9	17829.5	18496	18446.3	20502.1	20904.2	18072.6	24541.1	19226.1
P10809	CH60_HUMAN	HSPD1	60 kDa heat shock protein, mitochondrial	9773.52	6442.79	5958.09	12714.5	8127.16	6763.04	12011.6	8488.06	4959.71	12285.1	6918.46	5729.31	11005.7	6435.22	5842.32
P11021	BIP_HUMAN	HSPA5	Endoplasmic reticulum chaperone BiP	41198	38452.1	42528.7	45982.7	40203.6	37795.1	40654.1	36746.5	34093.4	38360.2	35467.7	32201.3	43878	39632	38623.7
P11142	HSP7C_HUMAN	HSPA8	Heat shock cognate 71 kDa protein	101840	100472	100792	103627	96175.6	103181	101256	100906	95408.7	95215.1	88554.9	88223.2	92384	105359	102966
P11166	GTR1_HUMAN	SLC2A1	Solute carrier family 2, facilitated glucose transporter member 1		269.268		316.627	434.793	430.292	667.347			254.696	506.599	180.353	500.612	415.045	557.56
P11177	ODPB_HUMAN	PDHB	Pyruvate dehydrogenase E1 component subunit beta, mitochondrial	4607.5	5112.21	3890.82	4313.21	4838.12	4183.68	2452.81	2431.67	3241.88	3212.64	3219.32	3048.45	3081.39	3183.3	3255.66
P11182	ODB2_HUMAN	DBT	Lipoamide acyltransferase component of branched-chain alpha-keto acid dehydrogenase complex, mitochondrial	10238.4	8211.16	8546.31	7365.58	8193.69	7574.5	5292.81	4817.47	6013.89	4114.78	5499.53	6409.76	7059.82	5973.38	5812.59
P11498	PYC_HUMAN	PC	Pyruvate carboxylase, mitochondrial	21595.6	20235.4	20479.4	41712.3	42084.1	42441.5	35854.9	34894	38462.3	37669.9	39105.7	39770.3	39207.8	37303.2	36764.3
P11586	C1TC_HUMAN	MTHFD1	C-1-tetrahydrofolate synthase, cytoplasmic	8258.92	8106.42	9041.96	5791.77	5409.76	5761.77	9167.59	6478.99	4684.45	6037.9	7402.86	7033.56	5342.45	5416.32	6791.58
P11717	MPRI_HUMAN	IGF2R	Cation-independent mannose-6-phosphate receptor	1330.64	677.545		1270.38	1435.81		746.29					345.076	1305.13		774.662
P11940	PABP1_HUMAN	PABPC1	Polyadenylate-binding protein 1	7965.28	7407.51	8130.29	9270.91	9855.52	9838.37	10699.4	10698.5	10485.6	9024.05	8219.44	7124	8874.68	9702.65	9758.97
P12236	ADT3_HUMAN	SLC25A6	ADP/ATP translocase 3	5934.69	6290.7	5850.2	6911.79	6437.68	5664.58	5831.81	6144.99	5757.92	6930.55	5961.24	5683.97	5114.06	7876.63	6471.55
P12268	IMDH2_HUMAN	IMPDH2	Inosine-5'-monophosphate dehydrogenase 2	411437	425923	388233	259764	300505	280434	289356	282909	311533	293592	350587	436101	300374	302895	263424
P12270	TPR_HUMAN	TPR	Nucleoprotein TPR			428.887	5105.26	1850.9		3187.09	3511.15		4110.37	1456	448.563	2229.88	1507.02	1064.99
P12277	KCRB_HUMAN	CKB	Creatine kinase B-type	1975.19	756.653	819.636	2403.93	861.036		3355.52	2093.8	2733.94	3976.9	2873.77	2779.1	4178.3	2789.5	2577.51
P12694	ODBA_HUMAN	BCKDHA	2-oxoisovalerate dehydrogenase subunit alpha, mitochondrial	769.624			995.528	485.085				505.986			853.571	639.058	388.109	426.507
P13489	RINI_HUMAN	RNH1	Ribonuclease inhibitor		89.8206	333.46		468.438		739.087		1316.22	1018.91		350.938	470.775	386.696	590.85
P13639	EF2_HUMAN	EEF2	Elongation factor 2	9724.36	8123.56	8955.62	9639.13	9283.43	9415.91	13428.1	13774.6	13773.1	15153.9	17435.6	16045.3	14322.7	13874.3	13833.5
P13645	K1C10_HUMAN	KRT10	Keratin, type I cytoskeletal 10	40619.3	39733	13335.2	96337.3	16068.9	17033.1	13564.8	21822.4	5818.1	13936.4	5804.37	7306.36	11933.2	43136.8	9804.39
P13647	K2C5_HUMAN	KRT5	Keratin, type II cytoskeletal 5	14355.6	8566.51	4150.34	10601.9	1374.4	3949.92	2432.52	4810.47	467.881	2680.32		1313.97	4723.91	4025.49	772.963
P13674	P4HA1_HUMAN	P4HA1	Prolyl 4-hydroxylase subunit alpha-1	1263.67	1748.09	1595.15	1848.73	1952.87	2111.29	959.64	2680.99	1383.45	1236.56	1705.27	1608.33	1910.66	1963.53	2167.4
P13693	TCTP_HUMAN	TPT1	Translationally-controlled tumor protein	8281.46	2481.81		24559.1	6630.11	4365.54	15894.6	5077.85	1825.18	20121.5	6887.43	2136.66	20354.3	4589.57	3695.39
P13861	KAP2_HUMAN	PRKAR2A	cAMP-dependent protein kinase type II-alpha regulatory subunit	21573.6	23023.5	23936.7	29475.4	29477.9	28601.1	24885	24732.6	23784.4	25787.1	24842.1	22231.2	19051.6	22387.8	23701.3
P13984	T2FB_HUMAN	GTF2F2	General transcription factor IIF subunit 2	2147.25	2492.66	2974.89	3910.34	3774.79	4039.88	3975.89	4047.58	2625.72	3250.13	4132.19	3695.87	4183.65	4250.77	4159.65
P13995	MTDC_HUMAN	MTHFD2	Bifunctional methylenetetrahydrofolate dehydrogenase/cyclohydrolase, mitochondrial	279.124	326.24		343.193	549.7		668.387		856.439	976.801	399.272	911.92			1178.57
P14174	MIF_HUMAN	MIF	Macrophage migration inhibitory factor	22244.3	18781.2	19123.2	66509.1	63531.8	59913.3	37761	40661.1	39323.8	32425.1	27699.9	28213.4	24822.4	26667.9	27803.8
P14373	TRI27_HUMAN	TRIM27	Zinc finger protein RFP	18128	16360.2	15401.5	18291.9	18014.1	16377.9	16514.1	16048.5	15445.4	14306.2	15218.5	14027.3	13539.5	13999.2	14016.5
P14618	KPYM_HUMAN	PKM	Pyruvate kinase PKM	9882.42	2304.76	2455.93	9669.13	2882.98	1838.65	9248.85	3846.98	2133.79	12079.8	6220.4	2357.38	7931.12	2795.99	1464.7
P14625	ENPL_HUMAN	HSP90B1	Endoplasmin	6626.23	1512.48		4480.97	1919.2	2691.95	11140.3	7884.94	1344.36	10277.8	1723.33	1038.99	9547.93	4808.09	1847.43
P14678;P63162	RSMB_HUMAN;RSMN_HUMAN	SNRPB;SNRPN	Small nuclear ribonucleoprotein-associated proteins B and B'	8262.81	7923	9266.97	9834.64	9721.2	9907.14	8871.73	7419.46	7718.31	7225.12	6588.41	7397.88	8882.79	6783.99	7641.99
P14735	IDE_HUMAN	IDE	Insulin-degrading enzyme	2130.61	2299.65	2657.89	1949.16	2132.52	1774.81	2235.31	2084.49	1934.64	1956.31	1746.17	1580.23	1668.24	1717.34	2025.42
P14854	CX6B1_HUMAN	COX6B1	Cytochrome c oxidase subunit 6B1	945.759	949.573	937.279	2133.01	1080.7	1480.53	743.82			905.699	587.435	855.301	1079.77	1102.22	1070.61
P14866	HNRPL_HUMAN	HNRNPL	Heterogeneous nuclear ribonucleoprotein L	1823.42	1806.43	1541.11	1917.94				2837.78	2288.4	2209.37	1815.15	1515.89	2243.33	2640.32	2403.01
P14868	SYDC_HUMAN	DARS1	Aspartate--tRNA ligase, cytoplasmic	4032.53	4196.73	4737.03	4836.96	5006.45	4700.83	5024.4	5291.08	5176.63	4657.69	4868.09	4197.78	4397.92	4182.13	4144.59
P14923	PLAK_HUMAN	JUP	Junction plakoglobin	2443.44	1879.16	1947.04	1751.5	1302.98	1154.37	2084.2	2367.48	1570.89	4601.38	3215.39	3566.81	7279.15	7304.31	7101.31
P15170	ERF3A_HUMAN	GSPT1	Eukaryotic peptide chain release factor GTP-binding subunit ERF3A	2537	995.33	661.672	2163.56	725.114		2721.12	1266.79	669.143	2751.71	1442.61	953.082	1790.18	1255.3	503.207
P15311	EZRI_HUMAN	EZR	Ezrin	4982.24	4407.66	5645.71	8603.07	7445.91	7928.67	9307.29	9300.66	8466.97	9545.22	6866.74	6391.33	6466.37	8043.4	8785.29
P15735	PHKG2_HUMAN	PHKG2	Phosphorylase b kinase gamma catalytic chain, liver/testis isoform	16922.3	15312.8	15277.6	12041.9	12477.7	12613.6	10399	11274.2	12640.9	13022.9	12077.8	11603.1	11746	10901.4	12061.3
P15880	RS2_HUMAN	RPS2	Small ribosomal subunit protein uS5	17221	15652	16191.7	11557.3	13683.3	12951.6	14794.6	12993.9	14890.8	13334.9	11661.5	13107.4	15324.5	15738.7	13219.5
P15924	DESP_HUMAN	DSP	Desmoplakin	46985.2	46970.1	47213.4	36398.5	38067.4	39596.9	35820	34861.2	36497.9	28919	28179.8	28813.2	35413.3	33807.6	36391.6
P15927	RFA2_HUMAN	RPA2	Replication protein A 32 kDa subunit	4873.55	4531.38	3622.67	2440.51	2723.62	1831.97	2779	2380.06	2846.2	2990.26	2330.21	2666.25	1623.94	2066.32	1890.27
P16278	BGAL_HUMAN	GLB1	Beta-galactosidase	10184.1	10196.6	10586.4	11794.1	12238.8	12274.3	12471.4	12096.4	14214.7	13210.4	14044.2	14879.3	14542.2	14768.6	12568.1
P16401	H15_HUMAN	H1-5	Histone H1.5	4707.74	4511.83	4820.31	7279.14	6924.5	7888.36	7325.57	7899.64	6508.82	5873.66	4771.73	5088.29	4092.67	3958.02	4046.65
P16615	AT2A2_HUMAN	ATP2A2	Sarcoplasmic/endoplasmic reticulum calcium ATPase 2							732.501						555.019
P16989	YBOX3_HUMAN	YBX3	Y-box-binding protein 3	1194.44	1494.82	1838.05	1694.87	2187.83	1905.53	2151.29	2658.3	2551.03	2661.49	2349.42	1995.44	3001.6	2671.37	2074.55
P17096	HMGA1_HUMAN	HMGA1	High mobility group protein HMG-I/HMG-Y	2001.47	2302.79	3878.95	2457.29	3483.23		1811.95	2675.76	1613.21				1677.18	3421.78
P17612	KAPCA_HUMAN	PRKACA	cAMP-dependent protein kinase catalytic subunit alpha	29231.5	28075.2	32586.9	37649.7	38143.3	36867.5	32553.6	32095.5	30625.4	33832.7	31863	29615.9	28329.2	27517	30185.6
P17655	CAN2_HUMAN	CAPN2	Calpain-2 catalytic subunit	815.076	555.814	662.894	586.233	633.312		732.401	527.963	372.372	546.335	464.551		392.149	399.701
P17844	DDX5_HUMAN	DDX5	Probable ATP-dependent RNA helicase DDX5	4672.35	5336.64	4390.5	4750.63	4787.45	4384.1	4981.28	4739.29	4501.38	4009.6	3739.66	4379.82	4418.04	4624.43	4705.44
P17980	PRS6A_HUMAN	PSMC3	26S proteasome regulatory subunit 6A	10203.3	11682.1	10560.2	9841.73	9952.2	9415.92	13510.5	13358.7	13496.5	14383.7	15841.2	15198.3	13950.1	13699.8	14521.4
P17987	TCPA_HUMAN	TCP1	T-complex protein 1 subunit alpha	14153.3	15669.3	13719.3	13911.7	12859.4	13526.8	15018.6	15241.4	14594.8	13930.4	15334.1	14224.2	15627.7	16868.6	16449
P18074	ERCC2_HUMAN	ERCC2	General transcription and DNA repair factor IIH helicase subunit XPD	810.897	908.238	1096.19	751.066	848.139	824.401	543.296	985.911	951.582	879.424	654.381	823.808	569.773	385.215	650.518
P18124	RL7_HUMAN	RPL7	Large ribosomal subunit protein uL30	642.002	772.6	1060.34	1649.97	828.744	910.12	1068.53	2563.75	954.497	994.595	1727.26	682.437	1366.82	1702.26	634.887
P18583	SON_HUMAN	SON	Protein SON				469.791			1542.08	1225.44		2000.47			1127.28	200.994
P18615	NELFE_HUMAN	NELFE	Negative elongation factor E	5923.55	6771.46	6920.75	8734.78	7969.04	8589.86	6813.45	6698.81	6598.28	6791.26	8071.13	8219.25	4753.68	6045.79	7657.91
P18621	RL17_HUMAN	RPL17	Large ribosomal subunit protein uL22	11176.3	8438.81	9335.24	20849	12647.8	9609.15	19979.3	13557.3	10442.9	19841	13246.9	11241.8	18969.5	14965	10605.6
P19338	NUCL_HUMAN	NCL	Nucleolin	17286.4	13543.6	13413.4	23591.9	15522.9	14137	21555.1	14413.4	12961.1	21811	15147.1	12826.4	18686.9	13473.4	10279.8
P19387	RPB3_HUMAN	POLR2C	DNA-directed RNA polymerase II subunit RPB3			102.807					609.784		519.274	803.094	404.293	751.279	367.98
P19388	RPAB1_HUMAN	POLR2E	DNA-directed RNA polymerases I, II, and III subunit RPABC1	182.115	771.911	458.605				792.052	466.114	772.116	816.028	901.035		514.397	271.031	481.853
P19447	ERCC3_HUMAN	ERCC3	General transcription and DNA repair factor IIH helicase/translocase subunit XPB	353.993	665.903	1029.03	881.223	1052.82	353.262	773.405	1021.21	698.801	850.967	1034.95	1126.02	877.608	813.764	895.059
P19784	CSK22_HUMAN	CSNK2A2	Casein kinase II subunit alpha'	3444.56	3451.39	3138.22	2669.11	2283.55	1777.55	2386.44	1961.3	2063.06	2394.65	2268.11	2182.11	2022.3	1928.37	2129.31
P19838	NFKB1_HUMAN	NFKB1	Nuclear factor NF-kappa-B p105 subunit							2099.05	2675.93	1802.23	3738.88	3608.75	3752.93	8114.44	7332.36	8475.74
P20042	IF2B_HUMAN	EIF2S2	Eukaryotic translation initiation factor 2 subunit 2	7110.04	6962.18	9407.2	16326.3	13816.8	15485.1	12632	12132	11624	12387.3	14365.3	11156.5	7841.88	11731.5	15356.1
P20248	CCNA2_HUMAN	CCNA2	Cyclin-A2							458.732		298.84	1606.26	1049.65	1325.78	1026.64	967.873	999.213
P20290	BTF3_HUMAN	BTF3	Transcription factor BTF3	3703.71	3021.6	4489.86	13643.7	6366.19	6016.4	10351.8	5535.49	4180.77	10209.7	6632.45	3901.08	13997.5	7038.84	6027.96
P20618	PSB1_HUMAN	PSMB1	Proteasome subunit beta type-1	6309.15	5896.92	4546.75	4345.71	4564.5	4162.05	10351.7	10397.1	11173.6	11655.1	11874	11524.6	12505.1	13320.2	12321.7
P20839	IMDH1_HUMAN	IMPDH1	Inosine-5'-monophosphate dehydrogenase 1	115345	118864	112038	79974	84555	80462.1	83159.6	79624.4	93530.7	82362.5	102404	120224	83179.7	81519.6	71420.2
P20962	PTMS_HUMAN	PTMS	Parathymosin	1861.28	906.199		11303.2	4317.15	2087.31	7769.61	3467.08	674.074	8618.67	3786.3		11012.4	2454.36	1352.53
P21359	NF1_HUMAN	NF1	Neurofibromin	1641.06	1298.86	1407.14	1149.44	1180.97	1341.85	1193.68	1394.54	1561.67	1761.22	1147.05	1218.03	1343.9	1090.37	1070.16
P21796	VDAC1_HUMAN	VDAC1	Non-selective voltage-gated ion channel VDAC1	1334.15	435.196	1033.51	1317.07	530.37	845.053	1723.06		252.997	1036.67	693.794	344.982	874.439	484.329
P21953	ODBB_HUMAN	BCKDHB	2-oxoisovalerate dehydrogenase subunit beta, mitochondrial	2495.94	2033.94	1868.16	1565.92	1556.39	1773.22	1014.54		1936.34	868.222	1965.73	1638.76	2183.02	1474.9	1246.97
P22061	PIMT_HUMAN	PCMT1	Protein-L-isoaspartate(D-aspartate) O-methyltransferase	3520.71	3829.31	3399.33	3184.29	3328.85	2672.24	3472.72	2708	3075.79	3153.76	4005.96	4101.97	3942.6	3039.18	2957.92
P22314	UBA1_HUMAN	UBA1	Ubiquitin-like modifier-activating enzyme 1	1405.29	406.88		516.979			811.961	509.517		944.821	568.188		613.602	259.722
P22626	ROA2_HUMAN	HNRNPA2B1	Heterogeneous nuclear ribonucleoproteins A2/B1	10221.8	8194.95	9507.16	19300.3	15281.1	14383.9	19603.1	16100.4	12771.2	17348.7	10880.5	8252.98	15696.3	13339.8	12173.9
P22694	KAPCB_HUMAN	PRKACB	cAMP-dependent protein kinase catalytic subunit beta	3912.8	4421.28	4333.6	5563.47	6252.41	4609.64	4471.01	4240.44	4655.19	4675.37	4450.43	4583.03	4447.35	4413.49	4799.03
P23246	SFPQ_HUMAN	SFPQ	Splicing factor, proline- and glutamine-rich	4960.93	4434.85	4880.98	6837.26	6994.79	6404.79	7049.18	6643.73	5621.74	6042.83	4040.7	4565.46	3821.13	5108.85	4633.54
P23258	TBG1_HUMAN	TUBG1	Tubulin gamma-1 chain	20253.5	17587.5	16677.8	13959	15106.2	15540.3	15014.8	15802.9	16616.1	16199.9	13398	12731.8	12085.7	11447	12309.5
P23284	PPIB_HUMAN	PPIB	Peptidyl-prolyl cis-trans isomerase B	1271520	1200380	1224200	1325240	1308090	1406660	1275230	1256720	1120510	1300380	1088840	1043260	1036320	1208420	1231290
P23396	RS3_HUMAN	RPS3	Small ribosomal subunit protein uS3	37153.3	36189.3	34723.8	26363.4	29270.3	28524.9	32255.6	31758.3	34393.3	28903.3	26406	29776.2	42796.8	38135.9	33198.2
P23528	COF1_HUMAN	CFL1	Cofilin-1	4196.23	2432.9	2677.21	9069.84	2812.68	2827.52	6387.75	4193.83	2273.81	6739.92	3067.92	2640.87	8450.74	6051.5	3473.92
P23921	RIR1_HUMAN	RRM1	Ribonucleoside-diphosphate reductase large subunit	361.498	235.561	272.25	543.451		518.698		475.789	190.227	398.794	602.603	335.45	316.198	485.954	424.509
P24390	ERD21_HUMAN	KDELR1	ER lumen protein-retaining receptor 1												339.067	527.586
P24534	EF1B_HUMAN	EEF1B2	Elongation factor 1-beta	1173.53	709.407		7574.17	1903.49	1055.6	2361.62			3522.59	1009.67	1071.96	4380.61
P24941	CDK2_HUMAN	CDK2	Cyclin-dependent kinase 2		599.104	487.379				827.699	1383.55	801.779	1362.64	1606.27	1230.83	1734.02		1483.57
P25054	APC_HUMAN	APC	Adenomatous polyposis coli protein	720.689	782.422	780.443	346.814	757.631	1335.11	1074.86	1204.28	1230.81	2261.35	2234.5	2207.57	4196.61	3784.58	3755
P25391	LAMA1_HUMAN	LAMA1	Laminin subunit alpha-1	543.449	534.373	256.479		291.129				385.763	1256.94			788.809	1001.8	482.167
P25398	RS12_HUMAN	RPS12	Small ribosomal subunit protein eS12	56310.2	56940.6	53519.2	55399.3	48399.6	46155.9	56043.3	45034	48987.3	47437.8	45434.6	42745.5	60993.2	51162	43833.6
P25705	ATPA_HUMAN	ATP5F1A	ATP synthase subunit alpha, mitochondrial	5548.75	5418.47	5718.08	6024.71	6415.32	6686.12	5309.49	6377.57	5766.41	6442.53	5522.8	5604.73	5288.06	4764.18	4538.3
P25786	PSA1_HUMAN	PSMA1	Proteasome subunit alpha type-1	13056.7	12185.7	10637	9905.17	10165.3	10263.9	22811.4	24770.3	25216.9	24816.1	27564.2	27781	30334.8	28532.6	28632.7
P25787	PSA2_HUMAN	PSMA2	Proteasome subunit alpha type-2	4119.19	3839.12	3244.03	2991.75	2324.03	2327.87	6760.27	7157.95	6622.08	7166.25	7715.45	7276.19	7818.18	7945.97	7567.89
P25788	PSA3_HUMAN	PSMA3	Proteasome subunit alpha type-3	3270.2	3553.1	3036.57	3315.62	2820.69	2706.29	6591.87	5981.51	5532.62	7919.51	7517.1	7739.74	7276.01	7620.15	7172.73
P25789	PSA4_HUMAN	PSMA4	Proteasome subunit alpha type-4	5445.37	4978.56	5264.35	4046.97	4256.02	4150.02	9342.66	10220.3	10172.8	10489.8	11334.1	11574	11753.2	12212.3	11943.3
P25815	S100P_HUMAN	S100P	Protein S100-P	1358.82	810.101				437.588	2564.93	2040.69		2719.59			2450.63	1860.22
P25963	IKBA_HUMAN	NFKBIA	NF-kappa-B inhibitor alpha							703.081	1096.07		1608.36	887.826	1296.72	3881.04	2838.45	3868.21
P26038	MOES_HUMAN	MSN	Moesin	19081.5	19032.5	22177.7	30657.6	28780.8	32083.1	32292	33499.2	27641.8	30159.4	27258.6	24666.6	23610.2	28712.8	31261.3
P26196	DDX6_HUMAN	DDX6	Probable ATP-dependent RNA helicase DDX6		396.408	417.631	320.327				540.994		607.672	242.263	569.322	648.619		425.356
P26373	RL13_HUMAN	RPL13	Large ribosomal subunit protein eL13	15216.7	14738	13810.3	13143.9	15625.1	13933.3	16795.4	13218.2	14978.4	12463.3	13800.8	14130.4	15763.3	13518.3	11847.5
P26447	S10A4_HUMAN	S100A4	Protein S100-A4	2836.52	1622.51	1426.48	3493.52	3254.67	3767.33	4523	3897.19	4664.53	2935.14	4839.37	3016.06	4021.46	4566.57	4227.71
P26583	HMGB2_HUMAN	HMGB2	High mobility group protein B2	1757.15	1964.66	2032.83	2748.6	3370.27	3102.61	2680.78	2788.52	2567.9	3953.78	2189.83	2643.06	2428.83	3551.6	3274.7
P26599	PTBP1_HUMAN	PTBP1	Polypyrimidine tract-binding protein 1	3821.47	2423.36	2902.02	3720.35	3714.24	3092.5	4927.23	3579.79	3393.88	4775.32	3042.45	2673.45	3815.23	4332.4	3528.97
P26639	SYTC_HUMAN	TARS1	Threonine--tRNA ligase 1, cytoplasmic	888.657	590.712	393.232	738.526	578.686		1896.63	1967.63	1549.86	2719.2	2554.65	2636.01	3577.05	2745.06	2411.85
P26641	EF1G_HUMAN	EEF1G	Elongation factor 1-gamma		916.83			907.51		852.493	1419.08	901.228	664.299		612.777	671.061	1187.07
P27348	1433T_HUMAN	YWHAQ	14-3-3 protein theta	2227.57	1956.08	1633.5	1991.15	1731.48	1610.58	2074.55	2724.91	1845.2	2396.25	2233.9	2434.92	2297.38	3231.35	2917.74
P27540	ARNT_HUMAN	ARNT	Aryl hydrocarbon receptor nuclear translocator		332.037								361.07		455.901	610.827	680.525	926.441
P27635	RL10_HUMAN	RPL10	Large ribosomal subunit protein uL16	1728.14	2400.78	3014.47	2512.81	2676.34	2337.53	2967.16	3598.05	3187.22	2880.94	3195.52	3394.51	4297	3991.31	4806.2
P27694	RFA1_HUMAN	RPA1	Replication protein A 70 kDa DNA-binding subunit	8682.1	9940.77	8136.71	5100.85	5929.93	5783.54	5873.89	6133.43	6156.21	6014.41	5644.95	5923.48	3942.5	4933.73	4017.28
P27695	APEX1_HUMAN	APEX1	DNA repair nuclease/redox regulator APEX1	1580.24	1662.96	1703.08	3129.25	1916.99	2728.49	1695.04	3390.48	2054.08	2577.96	1667.54	1238.78	1874.24	2683.41	2696.73
P27708	PYR1_HUMAN	CAD	Multifunctional protein CAD	140838	139821	136619	112350	119020	117871	98565.1	97972.9	106067	103566	110384	116818	110429	100462	99229.4
P27797	CALR_HUMAN	CALR	Calreticulin	13892.5	4352.72	2672.99	50440.5	13071.9	7221.77	34811.8	10437.2	5053.53	32528.6	11017.7	2938.08	41371.1	11343.2	5664.79
P27816	MAP4_HUMAN	MAP4	Microtubule-associated protein 4	2338.58	1667.14	2282.56	9422.88	5646.45	5493.14	4269.39	3421.82	3078.44	4877.58	4448.28	2149.34	4078.98	2352.46	3536.9
P28066	PSA5_HUMAN	PSMA5	Proteasome subunit alpha type-5	4135.18	3565.62	3701.04	3841.22	3186.73	3341.12	6456.13	7230.49	6949.79	9091.46	7973.35	7587.1	9699.48	8567.47	7911.92
P28070	PSB4_HUMAN	PSMB4	Proteasome subunit beta type-4	5920.67	4969.05	4293.21	4059.72	3424.64	4464.05	8582.11	9545.31	9043.27	8929.02	10308.8	8680.88	9186.32	10528	10160.5
P28072	PSB6_HUMAN	PSMB6	Proteasome subunit beta type-6	3472.3	2815.81	2444.09	2474.53	2201.29	1849.98	5877.25	5634.74	6568.72	6545.46	7045.43	4929.62	7977.75	6950.77	6992.31
P28074	PSB5_HUMAN	PSMB5	Proteasome subunit beta type-5	2455.14	2691.95	2238.69	2141.49	1987.15	2390.58	4951.2	4857.56	5030.55	5336	5443.44	5981.65	5698.53	5785.05	6107.14
P28340	DPOD1_HUMAN	POLD1	DNA polymerase delta catalytic subunit	4870.4	4772.25	3863.6	5718.15	4068.47	4659.3	3878.58	3406.14		3307.64	3983.97	4583.28	4857.47	2671.8	4449.69
P29084	T2EB_HUMAN	GTF2E2	Transcription initiation factor IIE subunit beta	254.867	475.119	715.272			595.037	549.201	270.757		722.72	298.676	395.041	503.327	611.024	1256.98
P29144	TPP2_HUMAN	TPP2	Tripeptidyl-peptidase 2	798.201	376.839	369.185
P29218	IMPA1_HUMAN	IMPA1	Inositol monophosphatase 1	1236.69	853.674	771.795	480.259	739.052		1097.47	1019.67	838.652	1589.66		936.832	1289.44	979.061	907.399
P29279	CCN2_HUMAN	CCN2	CCN family member 2				524.762	616.245					2732.05	1388.47	1876.28	1828.21	3538.91	2832.37
P29372	3MG_HUMAN	MPG	DNA-3-methyladenine glycosylase	898.071	687.312	673.783	1070.68	1311.04	1646.66	1139.62	1509.25	598.878	1968.96	722.063	1155.71	1627.09	1434.24	1070.16
P29401	TKT_HUMAN	TKT	Transketolase	5102.59	2705.52	1821.55	3060.52	1971.99	1375.28	3174.78	2248.53	1097.65	5017.48	2543.28	1359.24	3551.05	1363.73	1091.78
P29692	EF1D_HUMAN	EEF1D	Elongation factor 1-delta	1620.2	950.421		5625.25	1151.66	1770.55	4168.5	1728.49	1233.06	4283.38	1556.32	902.49	5409.88	1984.24	1716.44
P29966	MARCS_HUMAN	MARCKS	Myristoylated alanine-rich C-kinase substrate		742.693					1748.53	2102.71	1830.47	2226.38		2494.07	1505.57	1563.83	2009.98
P30040	ERP29_HUMAN	ERP29	Endoplasmic reticulum resident protein 29	4007.59	941.135	1204.47	8404.92	4242.02	2937.65	6014.9	4173.22		6183.03	4223.5		5319.24	3744.44	1303.11
P30041	PRDX6_HUMAN	PRDX6	Peroxiredoxin-6	1570.46	717.238		1755.51	1624.8	934.991	1472.14	1377.14	2227.96	1601.11	1492.05		1512.01	1999.82	194.983
P30048	PRDX3_HUMAN	PRDX3	Thioredoxin-dependent peroxide reductase, mitochondrial	2821.62	1745.39	1459.34	2654.16	2000.12	2257.79	2571.99	2630.99	1808.81	3348.57	2166.54	1574.78	1780.98	2121.54	2775.75
P30049	ATPD_HUMAN	ATP5F1D	ATP synthase subunit delta, mitochondrial	1720.33	865.427	808.636	5444.63	1401.01		3621.1	2451.94	1534.2	4830.63		838.105	5238.44	1638.11	1848.71
P30050	RL12_HUMAN	RPL12	Large ribosomal subunit protein uL11	7249.78	7233.49	6060.74	6551.84	6873.26	6374.72	6964.87	6412.5	6297.75	6556.67	6449.94	6039.42	7424.42	7081.11	6173.59
P30101	PDIA3_HUMAN	PDIA3	Protein disulfide-isomerase A3	7722.87	2369.19	1857.7	12598.4	4834.45	4550.77	14356.8	7667.47	2245.24	13305.5	4819.36	1855.91	10188.1	3060.93	1981.12
P30153	2AAA_HUMAN	PPP2R1A	Serine/threonine-protein phosphatase 2A 65 kDa regulatory subunit A alpha isoform	2432.09	2399.67	2528.21	2707.57	2226.13	2272.09	2865.03	3568.88	3236.86	4236.95	4190.13	4594.62	6784.11	5805.02	5957.93
P30260	CDC27_HUMAN	CDC27	Cell division cycle protein 27 homolog						924.161		2085.86	1274.55	2062.92	1175.63	1278.59	1159.88	1564.77	1825.29
P30419	NMT1_HUMAN	NMT1	Glycylpeptide N-tetradecanoyltransferase 1	4856.67	4934.73	6214.95	7743.46	7640.23	8975.99	7445.46	7901.59	6325.3	8930.99	6895.71	5987.35	6519.95	8216.52	9779.35
P30533	AMRP_HUMAN	LRPAP1	Alpha-2-macroglobulin receptor-associated protein	2029.05	2635.98	2901.84	2781.75	2276.5	2641.79	2128.54	3037.05	2524.02	2695.88	2487.89	2693.66	1925.61	2904.7	3242.61
P30876	RPB2_HUMAN	POLR2B	DNA-directed RNA polymerase II subunit RPB2		238.378	187.883	273.271	138.571	708.661	782.791		641.139	678.29	1036.11	875.776	700.148	762.442	1173.87
P31151	S10A7_HUMAN	S100A7	Protein S100-A7	386.267	1287.57								4392.39
P31153	METK2_HUMAN	MAT2A	S-adenosylmethionine synthase isoform type-2	648.481		358.188	1042.73	657.608		1153.38	1174.33		1361.06	548.541		1180
P31327	CPSM_HUMAN	CPS1	Carbamoyl-phosphate synthase [ammonia], mitochondrial	3586.78	3142.17	3607.07	2663.03	3182.17	2547.55	1335.61	1657.76	1626.24	1486.91	1510.82	1795.16	1762.76	1870.37	1796.97
P31689	DNJA1_HUMAN	DNAJA1	DnaJ homolog subfamily A member 1	6388.58	6064.64	8368.93	9141.22	7042.5	9003.26	8826.4	9814.24	7476.59	9511.69	7075.94	6855.07	10053.9	9766.02	11076.9
P31930	QCR1_HUMAN	UQCRC1	Cytochrome b-c1 complex subunit 1, mitochondrial	1473.05	471.486		430.723	455.763		1053.34	1361.87	369.266	1340.75	492.629	832.346	882.707	230.613	494.874
P31939	PUR9_HUMAN	ATIC	Bifunctional purine biosynthesis protein ATIC	947.749						881.3	598.899		581.34			802.675		211.538
P31943	HNRH1_HUMAN	HNRNPH1	Heterogeneous nuclear ribonucleoprotein H	7205.75	5255.97	5051.58	8142.91	4986.46	5112.44	9007.17	6613.81	4627.37	7307.88	6196.51	4671.04	6993.53	6483.63	5657.43
P31946	1433B_HUMAN	YWHAB	14-3-3 protein beta/alpha	2434.53	2726.43	2470.75	2391.99	1623.62	2036.23	3285.61	3443.84	2825.74	2895.52	3618.4	3032.18	3317.25	3742.78	3731.46
P31947	1433S_HUMAN	SFN	14-3-3 protein sigma				13017.2			4700.24	3904		5279.87		1162.3	11028.2	2424.54
P31949	S10AB_HUMAN	S100A11	Protein S100-A11	2286.68			8846.05		2847.79	6956.05	3987.39	913.994	7540.62	3304.39	1633.4	10379.6	2686.66	2668.24
P32119	PRDX2_HUMAN	PRDX2	Peroxiredoxin-2	6974.52	2234.5	1986.82	10697.2	2907.54	3323.47	6108.26	6950.59	1557.06	9301.61	10417	1206.76	6283.47	2135.67	2601.13
P32969	RL9_HUMAN	RPL9P9	Large ribosomal subunit protein uL6	15727.8	15350.1	18055.9	24722.9	25136.2	28660	22895.4	18046	18289.6	18121.2	19938.9	21643	21489.4	24756.1	21351.7
P33897	ABCD1_HUMAN	ABCD1	ATP-binding cassette sub-family D member 1		755.118		411.347	815.79					442.183	775.277		778.212	1092.78
P33947	ERD22_HUMAN	KDELR2	ER lumen protein-retaining receptor 2	334.687	161.622	1029.63	550.892	560.646			427.734	698.005	334.088	709.579	823.363	477.409	326.841	866.018
P33991	MCM4_HUMAN	MCM4	DNA replication licensing factor MCM4	275.802	188.276		335.197	171.159		242.414			212.997	316.987	97.5079	293.317
P33993	MCM7_HUMAN	MCM7	DNA replication licensing factor MCM7		215.722	112.719	422.604	561.86					495.289	388.952	384.239	253.853		325.73
P34897	GLYM_HUMAN	SHMT2	Serine hydroxymethyltransferase, mitochondrial	682.99						779.308			749.693			437.818	698.398
P34931	HS71L_HUMAN	HSPA1L	Heat shock 70 kDa protein 1-like	33880.7	31126.9	30723.9	31926.7	33222.2	34325.5	28113.7	29570.8	30522.4	29875.2	29585.4	29289.1	27739.5	32334.8	30535.9
P34932	HSP74_HUMAN	HSPA4	Heat shock 70 kDa protein 4	4088.8	3975.88	3509.56	3629.88	3213.11	2569.28	3413.32	4313.81	3086.4	3161.62	3288.07	1580.32	2714.18	2980.1	2620.85
P35221	CTNA1_HUMAN	CTNNA1	Catenin alpha-1	2119.56	1885.59	1849.77	1661	1441.72	1806.18	3104.66	3724.36	2792.77	6736.61	6263.55	7226.12	13721.8	13358.3	14243.4
P35222	CTNB1_HUMAN	CTNNB1	Catenin beta-1	3331.93	3006.89	3150.43	3061.55	2401.84	2160.36	5264.82	5262.18	4674.81	12417	11698.5	12831.1	29149.1	28472.4	26527
P35232	PHB1_HUMAN	PHB1	Prohibitin 1	19585.5	18657.8	16918.2	16022.7	14331.5	15247.3	18488.5	15429.8	14744	14797.4	13414	12989.6	18103	17492.7	18281.5
P35237	SPB6_HUMAN	SERPINB6	Serpin B6	1729.35	857.511	878.616	1683.56			1700.78	1633.92	552.499	1494.98	1481.3		1303.94		584.161
P35241	RADI_HUMAN	RDX	Radixin	3329.21	3173.33	3872.43	5424.58	4620.35	5116.49	4305.15	4564.5	4182.78	4662.58	3805.37	3300.44	3271.61	4657.25	5524.5
P35244	RFA3_HUMAN	RPA3	Replication protein A 14 kDa subunit	4758.34	5657.2	4264.65	2673.68	3339.58	2552.42	3626.4	2232.43	2655.78	3962.77	3011.45	3303.3	2320.67	2695.58	2152.44
P35249	RFC4_HUMAN	RFC4	Replication factor C subunit 4	1333.21	643.475	765	295.419	1462.93	600.722	1069.46	851.294	1326.25	1098.31	895.456	769.279	869.294	905.374	670.817
P35268	RL22_HUMAN	RPL22	Large ribosomal subunit protein eL22	242002	212172	232143	240006	226781	254428	233894	226041	240420	219494	215158	211594	221472	231649	234001
P35527	K1C9_HUMAN	KRT9	Keratin, type I cytoskeletal 9	115671	71620.5	68292.8	78744.1	9920.07	41513.5	15278.3	27161	2035.82	11035.3	2094.14	10156.5	17595.6	7218.54	8341.39
P35579	MYH9_HUMAN	MYH9	Myosin-9		1497.24	413.691	2328.52			4325.65	2861.36	2560.14	4325.4	3431.77	2519.26	2810.48	2613.97	2587.87
P35606	COPB2_HUMAN	COPB2	Coatomer subunit beta'	107466	109335	118729	119384	117496	123294	102590	94134.8	99736.6	104591	115236	113006	105564	119284	112406
P35613	BASI_HUMAN	BSG	Basigin							1570.07			1256.07	592.938		1168.08	874.406
P35637	FUS_HUMAN	FUS	RNA-binding protein FUS	10598.4	14993.5	15711	21207	23444.9	25246.1	24154.2	19970.7	16695.2	8899.33	10869.7	11706.2	21982.2	22074.7	16558.9
P35908	K22E_HUMAN	KRT2	Keratin, type II cytoskeletal 2 epidermal	13503.8	17708.7	6408.6	33617.5	7731.58	6554.19	4677.91	9847.6	2621.01	5830.47	2826.16	2710.33	5112.18	20298.5	4263.83
P35998	PRS7_HUMAN	PSMC2	26S proteasome regulatory subunit 7	7108.17	6448.36	7469.5	5626.65	5735	5789.71	9629.12	10010.6	10014.3	11691	11473.9	11488.9	10638	11266.5	11308
P36404	ARL2_HUMAN	ARL2	ADP-ribosylation factor-like protein 2	719.52	1732.18	868.358	1125.28	1369.17	1168.37	138.111	749.368	796.178	1258.3	1236.86	939.491	848.541	1231.07	657.111
P36542	ATPG_HUMAN	ATP5F1C	ATP synthase subunit gamma, mitochondrial	5994.48	5554.34	5959.93	7629.99	6370.91	6600.96	5308.91	5881.37	5961.66	6361.3	6365.69	6263.8	4966	5629.49	6050.64
P36578	RL4_HUMAN	RPL4	Large ribosomal subunit protein uL4	820.385	823.025	932.209	907.17	752.453	952.043	1243.71	854.505	970.745	489.606	1199.92	419	1180.53	837.071	829.795
P36776	LONM_HUMAN	LONP1	Lon protease homolog, mitochondrial	1896.32	1762.01	1705.67	1444.88	1957.16	1825.05	2263.31	2383.97	2645.67	2266.82	2175.98	2076.13	1972.59	1975.65	2296.48
P37108	SRP14_HUMAN	SRP14	Signal recognition particle 14 kDa protein	26052.4	23140.6	25722.9	28382.2	30526.3	29512.8	29382.4	31123	27601.2	30089.3	21152.7	23705.2	24556.1	24116.2	24835
P38646	GRP75_HUMAN	HSPA9	Stress-70 protein, mitochondrial	10750.5	9440.71	8709.14	14107.3	11395.5	10865.1	13939.3	12061.3	10177.1	14225.4	10285.9	10327.6	12618	10136.6	9852.56
P39019	RS19_HUMAN	RPS19	Small ribosomal subunit protein eS19	42063.8	40578.1	41915.5	33968.1	37393.8	37694.1	40741.8	38407.8	42538.9	36283.8	37665.2	36377.1	42762	42300.2	42531.6
P39023	RL3_HUMAN	RPL3	Large ribosomal subunit protein uL3	1567.09	1843.13	1966.71	574.966	1698.77	2328.57	1440.95	2523.84	1592.18	1562.32	2101.09	1731.15	2152.06	2587.39	1473.76
P39748	FEN1_HUMAN	FEN1	Flap endonuclease 1	8059.24	7444.1	10608.9	11291.3	12400	13054.9	8655.93	14148.2	8317.46	15453.7	8905.24	9586.44	10581.5	16377	17495.3
P40222	TXLNA_HUMAN	TXLNA	Alpha-taxilin	925.941	545.44	729.742		592.214	375.119	585.675	717.991	1192.56	867.658	774.664	845.692	867.66	658.79	1738.66
P40227	TCPZ_HUMAN	CCT6A	T-complex protein 1 subunit zeta	9373.15	9757.79	9985.12	9169.12	9058.15	10768.3	8744.78	8476.4	9684.23	8962.99	10212.4	9388.21	9255.32	9884.43	10964.6
P40337	VHL_HUMAN	VHL	von Hippel-Lindau disease tumor suppressor	3449.64	2447.83	3069.95	2258.75	1808.6		3852.2	3685.29	3372.21	6062.04	6212.42	6528.6	8147.74	10029.9	8379.25
P40429	RL13A_HUMAN	RPL13A	Large ribosomal subunit protein uL13	910.015	789.896	801.997	662.049	679.136		658.429	958.747	978.179	583.276	828.359	563.911	1106.65	1136.45	780.61
P40937	RFC5_HUMAN	RFC5	Replication factor C subunit 5	533.462	533.877	307.932				361.502	625.697							595.154
P40939	ECHA_HUMAN	HADHA	Trifunctional enzyme subunit alpha, mitochondrial	2700.18	2692.24	2555.92	2756.98	3402.72	3096.14	2609.78	3264.28	3486.51	2334.01	2574.82	2597.91	2791.78	2751.38	2324.07
P41091	IF2G_HUMAN	EIF2S3	Eukaryotic translation initiation factor 2 subunit 3	28098.4	27476.1	32755.4	54835.8	48600.3	55332.4	48887.6	50758.5	41657.4	49376.6	39050	39235.8	48911.2	53765.6	56819.2
P41223	BUD31_HUMAN	BUD31	Protein BUD31 homolog	4609.79	4994.44	5421.83	9510.65	9729.66	10245.7	7241.41	7414.4	7866.54	9198.39	7392.91	6718.05	6918.56	9253.72	9810.33
P41229	KDM5C_HUMAN	KDM5C	Lysine-specific demethylase 5C										981.485		947.423
P41252	SYIC_HUMAN	IARS1	Isoleucine--tRNA ligase, cytoplasmic	2292.07	2675.75	2323.51	2740.7	3206.54	2731.13	2664.86	2920.4	2562.3	2206.84	2749.67	2508.54	2227.99	2449.92	2772.99
P41567	EIF1_HUMAN	EIF1	Eukaryotic translation initiation factor 1	4007.1	3103.3	4422.93	5857.34	6757.72	6099.1	5890.89	7612.45	6205.9	8513.04	6413.35	6472.43	8295.15	8739.96	9948.62
P42025	ACTY_HUMAN	ACTR1B	Beta-centractin	1108.99	1172.6	1547.96	1330	824.585		1056.11	1247.6	1526.14	1219.07	1760.2	655.958	1287.57	1226.47	1014.05
P42285	MTREX_HUMAN	MTREX	Exosome RNA helicase MTR4	939.169	963.682	1122	1049.3		399.912	1457.27		852.813	651.834	1062.96	703.767	807.172	1434.91	920.601
P42345	MTOR_HUMAN	MTOR	Serine/threonine-protein kinase mTOR	313.793	314.487	277.257				690.442	205.615				210.653	395.649	409.337
P42356	PI4KA_HUMAN	PI4KA	Phosphatidylinositol 4-kinase alpha	1343.81	1387.67	1413.09	2244.66	1689.11	1778.51	2258.51	2610.73	1950.5	2155.15	2589.8	2349.98	2224.28	2675.14	2327.93
P42566	EPS15_HUMAN	EPS15	Epidermal growth factor receptor substrate 15	292.558	376.15		295.723		590.467	219.692		429.688	665.479			829.185	606.635
P42677	RS27_HUMAN	RPS27	Small ribosomal subunit protein eS27	41241.2	41327	47141	49061.4	48986	51155.3	47663.4	46798.2	45375	41447	39964.6	41944	38652.7	42227	39479.3
P42704	LPPRC_HUMAN	LRPPRC	Leucine-rich PPR motif-containing protein, mitochondrial		424.144	624.52	863.708	828.589	1254.28	640.643	1136.12	873.474	745.799	643.742	766.388	878.715	982.757	1020.27
P42766	RL35_HUMAN	RPL35	Large ribosomal subunit protein uL29	13974.3	13274.5	16489.1	16436.3	16520.9	19294.1	18199.2	17028.6	15621	15823.8	14594.8	16968.1	21136.4	16506	16411.4
P43307	SSRA_HUMAN	SSR1	Translocon-associated protein subunit alpha	1454.33	867.527		1064.67	853.703						1836.24	776.967	1692.14	1330.14	1139.04
P43353;P48448	AL3B1_HUMAN;AL3B2_HUMAN	ALDH3B1;ALDH3B2	Aldehyde dehydrogenase family 3 member B1	332.32	264.06	333.38		269.76		404.448		365.232	669.223	397.763	439.277	497.57		425.27
P43686	PRS6B_HUMAN	PSMC4	26S proteasome regulatory subunit 6B	4683.29	4734.86	4176.6	3938.93	4150.77	4514.01	7193.95	7374.57	6039.73	7177.66	7224.17	8099.5	7703.48	6966.35	8120.95
P45880	VDAC2_HUMAN	VDAC2	Voltage-dependent anion-selective channel protein 2			871.351	1455.7			1926.2	1633.46	643.465	1262.12		767.367	1153.7	545.643	893.894
P46013	KI67_HUMAN	MKI67	Proliferation marker protein Ki-67	402.059			2475.05		675.351	2183.28	815.403	647.246	2937.48		385.61	2269.07	845.21
P46019	KPB2_HUMAN	PHKA2	Phosphorylase b kinase regulatory subunit alpha, liver isoform	20115.6	17599.8	17077.6	13989.8	14679.1	14633.9	12370	12883.6	14782.4	14763.2	13490.2	13034.6	13484.3	12632.4	12753
P46020	KPB1_HUMAN	PHKA1	Phosphorylase b kinase regulatory subunit alpha, skeletal muscle isoform	2360.04	2575.76	2953.46	2547.98	2097.05	2436.9	2290.66	2840.07	2350.17	1834.24	2447.06	2439.15	1959.02	1753.84	2122.72
P46379	BAG6_HUMAN	BAG6	Large proline-rich protein BAG6		221.406		712.417			373.752			731.677	626.51	1198.28	2415.81	2376.36	2381.16
P46776	RL27A_HUMAN	RPL27A	Large ribosomal subunit protein uL15	10749.3	10330.1	11024.1	12678.2	11817.8	10496.9	11048.4	14372.9	12447.8	10477.8	11132.4	10894	11618.6	13210.5	11307.3
P46777	RL5_HUMAN	RPL5	Large ribosomal subunit protein uL18	3437.89	3243.9	3137.09	2084.22	2240.84	2037.09	2875.77	3667.89	3911.58	2772.74	2447.83	3045.85	3441.89	3465.76	1831.94
P46778	RL21_HUMAN	RPL21	Large ribosomal subunit protein eL21	4901.84	5523.2	6264.46	4963.73	5536.61	5346.92	5436.29	4976.53	5400.77	4541.44	5507.08	4979.52	5283.71	5335.26	4098.06
P46779	RL28_HUMAN	RPL28	Large ribosomal subunit protein eL28	3528.17	4148.13	3570.62	3857.24	4447.92	4601.57	3467.3	3788.65	3720.61	3301.62	3571.24	4003.38	3696.69	4303.9	3700.83
P46781	RS9_HUMAN	RPS9	Small ribosomal subunit protein uS4	19771.9	18156.8	15968.9	10902.3	12245.9	12149	13312.7	14773.4	15011.1	12563.1	11308.5	12495.2	16728.3	14372.1	11607
P46782	RS5_HUMAN	RPS5	Small ribosomal subunit protein uS7	14633	14562.5	13236.4	9766.49	12125.2	11602.1	11454.5	11343.3	11607.8	11097.1	9906.42	11226.3	14605.2	13815.2	11293.7
P46783	RS10_HUMAN	RPS10	Small ribosomal subunit protein eS10	22293.9	23409.3	20676.4	17861.5	19951.1	18419.6	20812.5	14563.5	21489.1	18305.9	18215.5	18664.6	22876.8	24321.7	21962
P46940	IQGA1_HUMAN	IQGAP1	Ras GTPase-activating-like protein IQGAP1	6170.46	6039.02	7426.72	12839	11371.5	12027.3	9516.16	10287.9	8835.74	11906.9	10528.1	9424.42	10588.7	13198.2	15143.5
P47756	CAPZB_HUMAN	CAPZB	F-actin-capping protein subunit beta	1976.41	1730.36	1822.17	1568.35	2168.7	1963.55	2664.89	2289.73	1594.87	1304.61	2354.5	2166.35	2501.08	2931.38	2988.62
P47813	IF1AX_HUMAN	EIF1AX	Eukaryotic translation initiation factor 1A, X-chromosomal	74495.6	81585.3	116762	169366	164006	175740	145571	165283	122577	128574	134819	121352	136398	159396	155975
P47897	SYQ_HUMAN	QARS1	Glutamine--tRNA ligase	1354.94	1227.67	1575.41	1574.44	1447.86	1164.61	1403.56	1460.09	1496.64	1316.22	1558.04	1523.63	1420.5	1779.77	1487.27
P47914	RL29_HUMAN	RPL29	Large ribosomal subunit protein eL29	2005.36	821.671	1178.05	1783.47	2181.55	1682.79	1729.74	766.018	1716.39	1877.24	727.863	1603.53	1961.22	2214.77	1498.01
P48047	ATPO_HUMAN	ATP5PO	ATP synthase subunit O, mitochondrial	2183.47	2390.41	3175.51	2653.43	2683.88	2742.93	2821.53	3060.23	2362.4	2849.52	1974.79	2130.75	1983.04	2351.31	2730.56
P48147	PPCE_HUMAN	PREP	Prolyl endopeptidase
P48444	COPD_HUMAN	ARCN1	Coatomer subunit delta	4247.14	4201.68	3882.27	3122.35	3093.22	3184.5	2875.73	2705.68	3018.49	2603.02	2788.14	3345.07	2820.01	2771.48	2430.62
P48556	PSMD8_HUMAN	PSMD8	26S proteasome non-ATPase regulatory subunit 8	7075.5	8111.23	7450.03	5517.88	6678.03	7524.43	11584.2	10676.1	11734.1	11689.2	11330.1	13997.9	14593	12378	12393
P48643	TCPE_HUMAN	CCT5	T-complex protein 1 subunit epsilon	13422.4	13471.8	12811.8	11814.9	11467.5	11333.3	13499.1	12710.9	13240.4	12737.6	12504.2	13643.6	14959.1	13807.8	14856.7
P48729	KC1A_HUMAN	CSNK1A1	Casein kinase I isoform alpha	2306.25	2162.37	2928.62	2522.32	2962.9	2820.44	2070.82	2360.53	2375.25	3298.44	3710.4	3270.63	4109.03	4116.75	4444.62
P48730	KC1D_HUMAN	CSNK1D	Casein kinase I isoform delta	633.532	750.033	697.765		723.182	982.802	873.968	1044.87	962.089	652.339	1188.07	1023.81	910.306	622.346	689.566
P49005	DPOD2_HUMAN	POLD2	DNA polymerase delta subunit 2		634.892	608.286	439.637	695.478			474.701	599.029			491.373		1227.15	1185.7
P49207	RL34_HUMAN	RPL34	Large ribosomal subunit protein eL34	8250.67	8431.18	7729.59	7262.38	9338.85	5175.16	7687.47	8937.53	8629.97	8010.05	8380.4	7470.23	10224.3	7878.42	5968.48
P49321	NASP_HUMAN	NASP	Nuclear autoantigenic sperm protein	1485.84	714.145	419.386	7618.31	1861.04	1754.48	4438.9	2351.86	796.526	4274	1893.53		5632.89	2103.85	1087.29
P49327	FAS_HUMAN	FASN	Fatty acid synthase	10489.8	11258.7	11212.8	10077	10699.1	10843.3	9635.64	10555.7	10143.3	8851.18	9330.71	9776	10604.8	10462.2	11224.4
P49368	TCPG_HUMAN	CCT3	T-complex protein 1 subunit gamma	15868.5	17206.2	17488.9	16182.9	17240.2	16639.6	16993.5	18607.5	17983.3	16034.9	17392.9	18545.9	19605.6	18724.2	20683.5
P49406	RM19_HUMAN	MRPL19	Large ribosomal subunit protein bL19m	274.626	372.894		172.561		131.317	359.367			329.349	361.133	429.219	367.833	564.743	318.925
P49411	EFTU_HUMAN	TUFM	Elongation factor Tu, mitochondrial	1825.88	471.687		1036.48	841.978	972.919	817.471	918.426	579.578	1559.22	1225.51	469.206	927.229	973.762
P49458	SRP09_HUMAN	SRP9	Signal recognition particle 9 kDa protein	16685.2	17172.7	18624	20753.2	26559.4	25586.5	22014.7	30604.2	17305	21657.9	15402.5	16954.6	20023.2	18553.2	16784.4
P49588	SYAC_HUMAN	AARS1	Alanine--tRNA ligase, cytoplasmic	1683.6	818.885		1537.27	310.838		1252.39	2446.41		2680.42	1373.25		781.518	953.949	657.516
P49720	PSB3_HUMAN	PSMB3	Proteasome subunit beta type-3	3749.28	3962.44	3321.89	3577.04	2763.48	2560.77	7944.99	7228.91	7253.53	9579.04	7962.4	8460.89	8773.59	9222.39	8970.7
P49721	PSB2_HUMAN	PSMB2	Proteasome subunit beta type-2	3264.12	2940.53	3056.44	2742.09	2214.92	2850.31	5506.77	6086.3	6366.47	6989.9	7175.97	7219.75	8618.6	7807.78	7686.25
P49754	VPS41_HUMAN	VPS41	Vacuolar protein sorting-associated protein 41 homolog	344.846		586.227	517.539	455.338		361.081	450.187		717.492	715.74	664.856	809.871	950.546	672.227
P49757	NUMB_HUMAN	NUMB	Protein numb homolog	2608.77	2393.05	2181.32	2460.55	2463.96	2174.14	1783.08	1423.4	2401.67	2267.45	2490.56	2149.93	2016.69	1699.95	2135.96
P49770	EI2BB_HUMAN	EIF2B2	Translation initiation factor eIF2B subunit beta		734.241		849.555	1340.25	1144.42		1914.86			831.642	1559.56	1605.38	840.27
P49773	HINT1_HUMAN	HINT1	Adenosine 5'-monophosphoramidase HINT1	7949.07	3029.73	2952.77	20429.3	7064.17	5598.32	20035.7	7496.6	4692.85	15815.5	9948.34	4980.22	31912.4	8773.81	5697.98
P49841	GSK3B_HUMAN	GSK3B	Glycogen synthase kinase-3 beta										203.298		139.893	473.697	465.335
P50402	EMD_HUMAN	EMD	Emerin	761.073		953.432	603.467	960.956	874.75		693.369		613.217	423.418	1020.2	258.612		1123
P50579	MAP2_HUMAN	METAP2	Methionine aminopeptidase 2	199.824				221.186
P50748	KNTC1_HUMAN	KNTC1	Kinetochore-associated protein 1	1532.58	1751.66	1655.75	1737.28	1632.16	1930.68	1510	1529.29	1347.82	1981.03	1813.89	1757.5	1830.95	1742.05	1421.61
P50750	CDK9_HUMAN	CDK9	Cyclin-dependent kinase 9	1207.35	1831.25	1657.83	1947.59	1520.14	1545.74	1936.85	1317.78	1880	2229.48	1458.37	881.736	867.261	1166.23	1309.31
P50914	RL14_HUMAN	RPL14	Large ribosomal subunit protein eL14	2306.56	1693.57	1495.57	2389.07	1725.19	2125.86	2106.21	2218.43	1705.8	1662.04	2205.92	1697.99	3050.06	1507.48	2007.86
P50990	TCPQ_HUMAN	CCT8	T-complex protein 1 subunit theta	21042	21521	19913.1	19162	19945.8	19360.4	20047.4	20062.2	21078	19131.8	20398.8	18796.7	21493.6	22432.6	23551.7
P50991	TCPD_HUMAN	CCT4	T-complex protein 1 subunit delta	12016.9	12483	11596	11432.6	10938.1	11112.7	10470.2	12453.4	12204.8	11296.6	12365.5	11490	13479.4	13469.7	14577
P51114	FXR1_HUMAN	FXR1	RNA-binding protein FXR1	1275.94	1635.79	2333.89	1142.89	2778.85	1250.4	1522.57	2314.83	1300.92	1339.05	1349.31	1234.48	501.566	1624.15	1159.04
P51398	RT29_HUMAN	DAP3	Small ribosomal subunit protein mS29	4384.58	4530.62	3505.44	3498.36	4311.63	3942.41	4016.5	4647.39	4065.47	3593.16	4071.47	4282.02	4330.39	4714.88	4236.85
P51648	AL3A2_HUMAN	ALDH3A2	Aldehyde dehydrogenase family 3 member A2	883.406	905.095	1374.24	988.695	743.163		1121.06	942.258	712.186	884.538	872.921	765.835	928.765	1626.84	1469.31
P51665	PSMD7_HUMAN	PSMD7	26S proteasome non-ATPase regulatory subunit 7	5221.33	4958.47	4250.44	3517	3354.03	4242.28	6468.32	6700.91	6840.92	7192.35	8113.21	7702.21	8764.18	7651.21	7590.94
P51784	UBP11_HUMAN	USP11	Ubiquitin carboxyl-terminal hydrolase 11	1025.82	1105.11	1082.17	888.436	1205.81	1274.15	1908.41	1825.95	1689.27	1878.04	1818.12	1514.65	1273.78	1172.85	1237.83
P51858	HDGF_HUMAN	HDGF	Hepatoma-derived growth factor	7000.13	1850.22	1212.04	41064.4	10266.3	4653.28	31284.6	11361.2	3524.36	27874.5	9086.84	3465.68	32130.6	9818.75	5053.56
P51991	ROA3_HUMAN	HNRNPA3	Heterogeneous nuclear ribonucleoprotein A3	7008.31	5369.76	5588.38	10717.2	8263.88	8465.28	12397.2	9533.01	8031.68	9082.68	7621.56	5269.53	7588.94	6364.65	5506.12
P52272	HNRPM_HUMAN	HNRNPM	Heterogeneous nuclear ribonucleoprotein M	735.816	1203.17	737.519	1302.7	892.35	877.369	1208.42	1344.95	932.257	965.964	646.769	803.327	1370.59	986.347	678.771
P52292	IMA1_HUMAN	KPNA2	Importin subunit alpha-1	1668.34	1508.8	2252.29	1459.25	1548.15	1370.95	1315.21	1339.98	1544.9	1792.32	1428.04	1424.23	1785.02	1150.26	1893.37
P52294	IMA5_HUMAN	KPNA1	Importin subunit alpha-5	669.808	885.576	983.147	1685.34	1077.31		2397.06			1768.73	1162.08	1358.66	697.893	877.706	1058.93
P52298	NCBP2_HUMAN	NCBP2	Nuclear cap-binding protein subunit 2	2058.7	2485.47	1706.2	1695.33	2226.68	2258.9	1331.33		1461.7	1191.71	1748.42	1355.55	1495.29	2233.94	2175.23
P52434	RPAB3_HUMAN	POLR2H	DNA-directed RNA polymerases I, II, and III subunit RPABC3			1015.37	852.798			331.637			940.639	805.48	815.588	728.621	1050.72	942.246
P52597	HNRPF_HUMAN	HNRNPF	Heterogeneous nuclear ribonucleoprotein F	2195.88	1959.16	1848.08	2244.11	2443.96	2051.5	2291.17	2362.76	1531.84	2085.97	1616.95	1345.71	2668.42	1368.71	1650.66
P52815	RM12_HUMAN	MRPL12	Large ribosomal subunit protein bL12m	3381.79	2292.77	3126.71	4995.71	3220.56	2880.65	4419.55	2582.87	2989.28	4498.39	4023.97	3068.52	4389.89	4002.12	3241.28
P52907	CAZA1_HUMAN	CAPZA1	F-actin-capping protein subunit alpha-1	1574.98	1491.7	1915	1554.73	1437.01	1414.99	1617.87	1787.28	2576.27	1874.71	1896.12	1295.84	3434.97	2097.2	1899.15
P52948	NUP98_HUMAN	NUP98	Nuclear pore complex protein Nup98-Nup96	4040.67	4240.75	3357.14	3144.58	3422.69	3770.16	3168.45	3650.78	3174.04	3400.74	4076.52	3194.51	2956.55	2794.15	2592
P53007	TXTP_HUMAN	SLC25A1	Tricarboxylate transport protein, mitochondrial			902.559	837.519	1129.93		1205.36	1405.96	996.339	1378.1	745.103	942.79	989.587	1423.26	2122.12
P53396	ACLY_HUMAN	ACLY	ATP-citrate synthase	767.955	508.489	442.537	615.432	466.729	570.238	732.296	599.677	814.103	600.128	813.628	450.113	379.193	599.87	619.884
P53582	MAP11_HUMAN	METAP1	Methionine aminopeptidase 1	1042.71	886.103	1127.34	1049.77	1135.45	1406.18	1306.35	1566.37	1012.83	1903.14	948.067	1144.13	1612.32	1661.43	1982.85
P53618	COPB_HUMAN	COPB1	Coatomer subunit beta	10095.8	10396.1	10526.6	8028.72	8676.37	8810.82	7240.98	6404.91	6741.51	7091.94	8422.44	9844.34	9267.91	8942.09	8711.54
P53621	COPA_HUMAN	COPA	Coatomer subunit alpha	98954.2	103094	114244	122662	118406	122941	104060	90671.6	97275	103689	117099	114006	106483	115072	118803
P53675	CLH2_HUMAN	CLTCL1	Clathrin heavy chain 2	282.3	217.247	487.399				492.327		22178.7	24147.8	492.896	475.026	309.032
P53680	AP2S1_HUMAN	AP2S1	AP-2 complex subunit sigma	5132.91	3689.96	5166.76	6329.77	6537.13	7223.94	6407.77	5611.13	6233.02	5386.27	5638.78	5454.96	5297	4460.6	5436.44
P53990	IST1_HUMAN	IST1	IST1 homolog							14175.2
P53992	SC24C_HUMAN	SEC24C	Protein transport protein Sec24C	2354.62	2598.33	2069.62	1648.38	2548.72	1985.12	2960.91	1931.38	2484.3	2770.92	3296.94	2773.21	1660.31	1536.47	934.181
P53999	TCP4_HUMAN	SUB1	Activated RNA polymerase II transcriptional coactivator p15	4451.21	4503.35	5733.59	5044.72	5510.97	7258.77	6509.47	4101.91	4070.15	4290.73	3849.93	5007	2660.86	3770.77	3951.79
P54105	ICLN_HUMAN	CLNS1A	Methylosome subunit pICln	1715.09	791.416	1497.57	8017.55	3064.18	1802.47	3897.91	1608.27	1397.65	3446.5	1970.39		4531.58	2392.58	1996.81
P54136	SYRC_HUMAN	RARS1	Arginine--tRNA ligase, cytoplasmic		546.688	981.733		768.456	807.129	1373.66		598.844	566.337	840.736		589.646	691.053	469.942
P54577	SYYC_HUMAN	YARS1	Tyrosine--tRNA ligase, cytoplasmic				314.519		646.31	333.639			515.612		316.047	371.847	832.919	662.134
P54725	RD23A_HUMAN	RAD23A	UV excision repair protein RAD23 homolog A	1267.67	416.849	357.019	5606.87	2847.48	1763.01	4162.27	2712.08	1176.91	4220.74	2514.76	782.66	4354.13	1767.49	1556.86
P54727	RD23B_HUMAN	RAD23B	UV excision repair protein RAD23 homolog B	2873.45	2036.75	1340.53	8548.64	3563.68	5061.33	6780.34	5308.64	2878.2	6016.59	4712.87	3562.09	6298.71	4709.19	3707.49
P54886	P5CS_HUMAN	ALDH18A1	Delta-1-pyrroline-5-carboxylate synthase	27240.6	30596.1	29297.3	20978.3	22738.2	22974.4	21303.1	18086.9	19901.5	20335.3	21123.1	22018.2	22613.9	20997.7	23401.1
P55036	PSMD4_HUMAN	PSMD4	26S proteasome non-ATPase regulatory subunit 4	7247.15	6262.19	6208.3	7815.49	5729.59	6193.15	10537.1	10041.2	10574.9	13276.2	13266.5	13137.9	13664.1	13824.1	11837.6
P55060	XPO2_HUMAN	CSE1L	Exportin-2
P55072	TERA_HUMAN	VCP	Transitional endoplasmic reticulum ATPase	25110.7	23287.9	20734.7	14856.4	14012.4	14430.5	56433.4	53569.9	55901.8	58116.2	62234.8	59716.9	57585.6	58840.6	60337.5
P55081	MFAP1_HUMAN	MFAP1	Microfibrillar-associated protein 1			1756.49		1171.55
P55084	ECHB_HUMAN	HADHB	Trifunctional enzyme subunit beta, mitochondrial	2523.33	2658.53	2314.51	2740.62	3455.7	3337.7	2937.44	3877.14	3246.07	3460.04	2908.8	2987.16	3346.56	2812.87	3261.27
P55145	MANF_HUMAN	MANF	Mesencephalic astrocyte-derived neurotrophic factor	1615.43	1671.83	1911.1	2607.33	2507.01	2350	2349.24	2793.55	1753.82	2364.08	1821.9	1360.75	2402.38	2466.22	1983.01
P55209	NP1L1_HUMAN	NAP1L1	Nucleosome assembly protein 1-like 1	3067	3066.45	2495.36	4269.88	2703.53	3182.92	2021	2111.26	2654.41	2559.63	2842.49	2905.33	3509.64	3652.25	3707.64
P55327	TPD52_HUMAN	TPD52	Tumor protein D52	1174.72			6737.06	1492.8	1348.01	2459.2		511.758	4194.03	1326.71	652.606	4993.16	990.29	738.035
P55735	SEC13_HUMAN	SEC13	Protein SEC13 homolog	272901	267015	236650	186114	194481	156870	154247	176861	202853	202970	187193	187283	140098	132468	122104
P55769	NH2L1_HUMAN	SNU13	NHP2-like protein 1		885.159	1317.76	1255.88	1612.06				1300.22	1376.92			2121.88	873.861	1198.18
P55884	EIF3B_HUMAN	EIF3B	Eukaryotic translation initiation factor 3 subunit B	15838.8	15700.1	14835.1	11513.7	12650.8	12387.3	14882.3	14392.2	16750.7	13368.5	13892.4	14351.5	13950	13506	13072.4
P56134	ATPK_HUMAN	ATP5MF	ATP synthase subunit f, mitochondrial	1175.92	534.243	956.438	1097.92	1494.82	1282.76	1004.13	1089.76	714.842	1077.55	1050.05	1132.92	883.715	1464.63	1765.24
P56192	SYMC_HUMAN	MARS1	Methionine--tRNA ligase, cytoplasmic	1728.83	1776.62	2024.11	2132.17	2193.06	2196.17	2106	2098.24	2251.9	2038.04	2109.81	2333.02	2090.31	2513.75	2285.52
P56270	MAZ_HUMAN	MAZ	Myc-associated zinc finger protein	718.312	729.511		1083.44				907.825	792.048	1900.54		933.506	354.167	1172.16	1159.37
P56537	IF6_HUMAN	EIF6	Eukaryotic translation initiation factor 6	1878.82	1977.67	2316.39	2458.18	2272.18	2201.96	2985.88	4123.61	2574.53	2645.87	2047.58	1929.07	3232.85	2780.23	2564.53
P57088	TMM33_HUMAN	TMEM33	Transmembrane protein 33					1418.18							1032.47	884.128	1447.18
P57678	GEMI4_HUMAN	GEMIN4	Gem-associated protein 4	5647.06	5681.83	5815.3	7873.74	7620.05	8359.72	5792.08	6504.13	5950.54	6622.2	5806.91	5632.57	6358.81	6713.76	6617.08
P57740	NU107_HUMAN	NUP107	Nuclear pore complex protein Nup107	4115.97	4430.6	4350.22	3720.19	4162.65	4469.36	4428.67	3340.67	4562.83	3761.51	3396.14	4227.33	3485.96	3451.11	2584.51
P58107	EPIPL_HUMAN	EPPK1	Epiplakin	104508	110911	111802	68086.3	78108.8	73327.9	72618.6	69050.8	71245.5	54279	60313.6	68175	80315.6	66117	68803.2
P59780	AP3S2_HUMAN	AP3S2	AP-3 complex subunit sigma-2	2272.75	2294.72	2311.85	1702.42	2003.87	3436.03	1664.57	1171.78	2584.08	3103.75	2412.14	2510.82	2351.08	3043.36	3752.38
P60174	TPIS_HUMAN	TPI1	Triosephosphate isomerase	6010.96	2463.16	2156.52	22994.8	8938.31	6490.13	17822.8	7756.33	6563.21	16982.2	8182.49	4857.97	25008.4	11213.6	8302.36
P60228	EIF3E_HUMAN	EIF3E	Eukaryotic translation initiation factor 3 subunit E	14394.7	16556.3	15824.1	13769.2	14632.9	14130.5	16084.1	14212.5	17689.7	15064.8	15670.1	16544.6	15190.8	14669.3	15427.8
P60510	PP4C_HUMAN	PPP4C	Serine/threonine-protein phosphatase 4 catalytic subunit	233.286					178.463	786.949	1316.41	890.029	1639.23	1322.51	1218.17	2611.43	1941.44	2324.07
P60660	MYL6_HUMAN	MYL6	Myosin light polypeptide 6	11522.2	10377.4	11827.3	18789.6	15633.9	17133.4	17192.3	18648	15912.7	21862.3	16552.5	14605.7	21087.1	24509.7	24988.5
P60709	ACTB_HUMAN	ACTB	Actin, cytoplasmic 1	119898	72903	63314.6	91771.3	63985	63799.6	109544	87345.8	64923.1	122937	76499	54822.6	76145.4	67131.3	61342
P60842	IF4A1_HUMAN	EIF4A1	Eukaryotic initiation factor 4A-I	2883.92	2952.74	2932.85	2371.56	1915.7	1896.83	2013.76	1935.04	2380.56	2374.83	2327.5	2276.38	2455.6	2302.07	2163.25
P60866	RS20_HUMAN	RPS20	Small ribosomal subunit protein uS10	29702.9	29387.9	29121.9	20984.1	22622.2	22781.6	23691.1	24299.7	25413.6	21063.5	21275.1	23849	30497.4	24884.7	23657
P60891	PRPS1_HUMAN	PRPS1	Ribose-phosphate pyrophosphokinase 1	6829.85	5539.62	5210.47	3521.4	2933.72	3279.89	2945.51	2903.74	3558.6	3763.93	2663.79	3515.58	4337.66	3971.3	2375.55
P60900	PSA6_HUMAN	PSMA6	Proteasome subunit alpha type-6	4731.95	4660.5	4115.82	3647.29	4052.7	3985.22	8715.46	9297.19	9381.13	10213.2	10113.8	9996.88	10205.9	10368.9	10786.3
P60903	S10AA_HUMAN	S100A10	Protein S100-A10	13531.7	14679.7	12194.5	18943.2	18345.4	20859.7	15627.2	13900.9	13205.3	17926.9	13269.8	11902.2	14824.7	14537.2	12964.7
P60953	CDC42_HUMAN	CDC42	Cell division control protein 42 homolog	1282.02	1565.46	1870.77	2250.38	1701.81	1714.75	2158.4	2527.87	1981.44	2497.09	1912.71	1764.73	2949.69	2933.58	2887.14
P61024	CKS1_HUMAN	CKS1B	Cyclin-dependent kinases regulatory subunit 1	740.257		516.628			373.101	515.432		1211.06	1244.23	1173.79	1143.12	647.618	1410.02	1145.74
P61081	UBC12_HUMAN	UBE2M	NEDD8-conjugating enzyme Ubc12	29036.3	27636.2	29985.4	25947.3	29179.2	25452.8	26900.7	24066.3	27628.1	26567.9	27344.1	25566.4	24902.4	22543.7	19573.3
P61163	ACTZ_HUMAN	ACTR1A	Alpha-centractin	4271.23	4370.81	4255.68	3931.56	4429.55	3605.37	4403.25	3552.69	3921.81	4298.26	4404.37	4311.65	4673.42	5368.72	5355.15
P61201	CSN2_HUMAN	COPS2	COP9 signalosome complex subunit 2	160170	149610	147623	138389	130639	131773	172022	181201	190118	177757	195000	197043	190920	198662	192842
P61247	RS3A_HUMAN	RPS3A	Small ribosomal subunit protein eS1	34971	35107.2	31224.4	21933.1	25672.8	23256.4	27655.1	26162.8	30308.2	23056.4	23604.1	25119.5	30460.4	26808.4	23238.7
P61254	RL26_HUMAN	RPL26	Large ribosomal subunit protein uL24	12623.4	11901.6	12264.8	12064.2	12840.5	12405.9	12069.5	11182	11520.4	11693.5	10336.7	10393.1	11839.4	11827.3	10888.3
P61289	PSME3_HUMAN	PSME3	Proteasome activator complex subunit 3	498.603	626.206	307.218	517.615	714.051		2792.88	3267.96	3195.36	4116.51	3434.31	3458.3	3007.83	2586.43	2926.26
P61353	RL27_HUMAN	RPL27	Large ribosomal subunit protein eL27	5822.14	6069.03	6386.9	4338.52	5976.24	4346.55	5603.9	5325.6	5342.64	6482.25	5556.86	5906.28	5812.06	5778.37	5293.45
P61421	VA0D1_HUMAN	ATP6V0D1	V-type proton ATPase subunit d 1	18675.6	18628.8	20461.2	24618.9	23000.1	25355.7	21882.5	20017.5	16451.9	20266.1	17081.4	18163	17368.6	19697.3	21123.7
P61513	RL37A_HUMAN	RPL37A	Large ribosomal subunit protein eL43	3629.09	4440.06	2852.61	2583.44	2809.04	3772.85	2911.77	2969.3	3796.09	3363.16	2670.88	3354.48	2259.9	4208.52	2932.46
P61587	RND3_HUMAN	RND3	Rho-related GTP-binding protein RhoE	376.528	531.005	414.538	606.429	834.025		350.825	965.739	711.653	888.711	890.947	1021.78	2780.34	2079.98	2059.92
P61604	CH10_HUMAN	HSPE1	10 kDa heat shock protein, mitochondrial	5367.59	3820.34	5353.55	10763.7	5621.54	6385.19	5682.04	4457.73	3374.19	6341.83	3135.78	3081.72	6271.56	4299.44	3148.37
P61970	NTF2_HUMAN	NUTF2	Nuclear transport factor 2	669.196						976.096			503.586			473.7
P61978	HNRPK_HUMAN	HNRNPK	Heterogeneous nuclear ribonucleoprotein K	5514.18	3249.39	3127.76	5195.05	3467.5	3360.16	4542.4	3592.24	3873.83	5047.16	4962.14	3437.54	5464.91	5489.69	4705.36
P61981	1433G_HUMAN	YWHAG	14-3-3 protein gamma	50304.5	54616.9	64016.2	49056.9	46341.8	43115.8	46574	60121.3	56036.8	63297	59415.8	70691.7	77485.3	57405.5	75090.1
P62081	RS7_HUMAN	RPS7	Small ribosomal subunit protein eS7	85535.5	80929.3	93786.1	130637	125601	124023	115235	125522	100024	114176	99623.8	92983.8	122828	112818	117638
P62136	PP1A_HUMAN	PPP1CA	Serine/threonine-protein phosphatase PP1-alpha catalytic subunit			453.813		633.672		583.102	712.731		625.811	393.58		881.518	628.722	1025.54
P62140	PP1B_HUMAN	PPP1CB	Serine/threonine-protein phosphatase PP1-beta catalytic subunit	1037.49	1232.83	943.595	1529.41	974.371	944.931	1073.7	1346.7	832.133	1341.29	1148.58	1266.28	1895.89	2237.22	2470.72
P62191	PRS4_HUMAN	PSMC1	26S proteasome regulatory subunit 4	5738.1	5054.29	4997.55	4362.76	4494.92	4278.53	7149.16	6958.77	7611.59	9394.85	8902.11	9619.37	8930.67	9013	8839.72
P62195	PRS8_HUMAN	PSMC5	26S proteasome regulatory subunit 8	7075.36	6610.71	5955.6	4862.23	5346.47	5557.12	8977.55	9338.96	9696.74	10895.6	11014.5	10768.5	12068	9922.47	11616.1
P62241	RS8_HUMAN	RPS8	Small ribosomal subunit protein eS8	27080.6	25775.7	22765.6	12345.3	13828.6	13338.3	15063.6	17190.7	17798.6	16216	12664.7	15443.1	18877.7	19932.8	14102.7
P62244	RS15A_HUMAN	RPS15A	Small ribosomal subunit protein uS8	26531.7	26741.8	25368.1	21947.5	24247	21077.9	25695.2	26308.1	25231	26050.1	23606.9	22751	26205.5	24206.1	23175.9
P62249	RS16_HUMAN	RPS16	Small ribosomal subunit protein uS9	40511	40645	35149.9	29957.6	31981.5	32330.1	34244.7	36545.8	41703.2	29797.3	29082.8	33330.1	43830.7	36129.8	34528.8
P62256	UBE2H_HUMAN	UBE2H	Ubiquitin-conjugating enzyme E2 H	505.762		470.508					513.984				791.061		554.375
P62258	1433E_HUMAN	YWHAE	14-3-3 protein epsilon	22224.8	19773.8	18802	17083	18324.2	19110	23716.8	25953.1	22145.7	24718.7	25793.4	25885.6	29595.9	29255.3	30260.8
P62263	RS14_HUMAN	RPS14	Small ribosomal subunit protein uS11	23818.7	27061.3	25624.9	21183.2	22666.9	21365.9	23398.8	24537.2	28089.7	20886.8	21181.4	23806.3	26616.1	26057	22965.9
P62266	RS23_HUMAN	RPS23	Small ribosomal subunit protein uS12	11133	11330.9	10197.1	7761.04	8822.15	8678.57	10013.7	9499.1	9354.78	8456.75	9044.42	9464.99	9408.67	8789.82	7338.84
P62269	RS18_HUMAN	RPS18	Small ribosomal subunit protein uS13	27951.4	27797.2	23320.6	20280.8	22071	22433.9	24107.2	23051.4	24620.3	21385.5	20481.9	24889	28146.1	26813.6	22473.7
P62273	RS29_HUMAN	RPS29	Small ribosomal subunit protein uS14	9589.66	11231.4	10435.6	7271.36	8267.57	8259.46	9153.76	9482.21	9666.21	6997.41	7845.36	8769.9	8634.34	11090.4	8422.44
P62277	RS13_HUMAN	RPS13	Small ribosomal subunit protein uS15	26734.3	26283.9	21398.3	14659.4	15068.7	18692.9	17755.5	18439.3	22311.6	17156.4	15852.6	19808.5	23153.4	20944.8	15447.7
P62280	RS11_HUMAN	RPS11	Small ribosomal subunit protein uS17	24039	25848.4	25117	20806.7	22481.4	21541	20834.4	21795.7	20943.8	18699.6	19790	22665.4	24616.7	22663.2	19718.3
P62304	RUXE_HUMAN	SNRPE	Small nuclear ribonucleoprotein E	3145.18	3947.76	3139.1	4120.79	3869.81	3261.95	3488.78	3045.77	2956.98	3114.33	2626.98	2545.12	2529.8	2709.16	3406.25
P62306	RUXF_HUMAN	SNRPF	Small nuclear ribonucleoprotein F	2132.87	2426.98	1534.29	2204.76	2385.82	1660.4	2145.15	2443.9	607.04	1450.24	949.077	767.439	784.018	1379.46	1046.12
P62314	SMD1_HUMAN	SNRPD1	Small nuclear ribonucleoprotein Sm D1	7836.46	7072.68	6631.48	5752.05	7485.89	6309.13	5692.58	6172.94	5563.97	4572.87	3374.36	3933.22	5195.98	4035.89	4479.3
P62316	SMD2_HUMAN	SNRPD2	Small nuclear ribonucleoprotein Sm D2	12576.4	11084.4	13274.4	9193.08	11368.5	13849	11849.8	12074.6	10296.2	13262.2	10627.8	10074.9	14075.3	15008.8	13294.7
P62318	SMD3_HUMAN	SNRPD3	Small nuclear ribonucleoprotein Sm D3	12798.9	13099.8	13864.9	12700.8	12363.3	12692.8	10970.7	9176.6	11356.8	10561.3	7834.06	9391.22	10222.3	9374.96	7553.55
P62333	PRS10_HUMAN	PSMC6	26S proteasome regulatory subunit 10B	8372.53	9476.9	8751.98	7294.23	7602.76	7641.93	11185.9	10696	11097	12397.5	14353.4	14403.8	12546.6	13769.4	12642.8
P62424	RL7A_HUMAN	RPL7A	Large ribosomal subunit protein eL8	8156.03	8612.76	9136.7	6737.68	7337.51	8476.69	9288.84	8135.55	8176.35	7417.62	7670.64	7979.98	9252.92	8508.72	7941.33
P62487	RPB7_HUMAN	POLR2G	DNA-directed RNA polymerase II subunit RPB7					322.876				373.366	463.717	722.255	431.047		727.728
P62699	YPEL5_HUMAN	YPEL5	Protein yippee-like 5	2140.79	1717.55	1473.54	1558.16	1645.76	2379.08	1811.38	1639.11	1887.49	2053.63	2082.31	2180.93	1646.9	1641.41	1914.44
P62701	RS4X_HUMAN	RPS4X	Small ribosomal subunit protein eS4, X isoform	44234.9	46254.9	41588.2	32406	35462.4	33337.8	37995.3	41716.6	40149.8	34904.8	33103.4	36561.2	44810.6	36753.2	35734.9
P62750	RL23A_HUMAN	RPL23A	Large ribosomal subunit protein uL23	45926.5	39496.2	48183	45519.3	46207.2	49238.1	46290.3	45323.4	43742	43732	40874.3	39175.4	52205.7	42524.2	41070.7
P62753	RS6_HUMAN	RPS6	Small ribosomal subunit protein eS6	24276.4	24474.8	18116.1	17132.4	15258.2	16177.4	16332.2	19192.5	17457.8	15663.2	16474.6	17222.6	20434.4	15506	16678.9
P62805	H4_HUMAN	H4C16	Histone H4	12755.3	11115.1	21564.4	14231.1	11906.4	17289.2	18531	25562	19744.9	18742.7	15015.6	12931.3	16184.9	15791.8	15091.7
P62820	RAB1A_HUMAN	RAB1A	Ras-related protein Rab-1A	1834.77	1210.94	1663.36	1490.15	1100.98	1859.15	2612.63		1111.22	1865	1520.83	1369.65	1954.68	1615.03	1534.91
P62826	RAN_HUMAN	RAN	GTP-binding nuclear protein Ran	1768.82	1111.1	1832.14	2297.46	1010.48	1957.69	2437.57	2471.66	1531.61	2033.87	1656.06	1719.9	2189.28	1826.77	1873.29
P62829	RL23_HUMAN	RPL23	Large ribosomal subunit protein uL14	79931.8	71614.7	76767.3	75879.1	75106.5	81230.2	73468.4	71386.6	73700.6	65314.6	67276.4	68803	74934.1	68075.1	70940.2
P62841	RS15_HUMAN	RPS15	Small ribosomal subunit protein uS19	5394.94	6503.99	4750.32	5528.04			6834.91	9826.27	5758.91		4487.47	5859.45	9444.62	4478.91	5825.27
P62847	RS24_HUMAN	RPS24	Small ribosomal subunit protein eS24	19035.6	16977.4	16635	14364.7	14602.4	14738.9	14680.1	15382.2	14883.3	12531.6	12331	12907.5	15471.4	15493.4	16082.2
P62851	RS25_HUMAN	RPS25	Small ribosomal subunit protein eS25	63869.1	64619.6	59242.4	49475.6	55304.3	50923.9	53736.3	49302.4	55575.2	44453.4	45252.2	47459.7	58121.1	54756.1	45047.3
P62854	RS26_HUMAN	RPS26	Small ribosomal subunit protein eS26	17928.6	20703.8	19870.4	17700	18988.3	19606.4	17443.7	18025	19282.8	16468.1	17698.6	17338.6	17584.2	16302.8	15254.7
P62857	RS28_HUMAN	RPS28	Small ribosomal subunit protein eS28	28415.1	29505.3	23470.5	22952	22963.4	22264.3	22971	24340.2	25078.7	21949	22602.7	24923.4	23120.9	27474.5	23671.8
P62861	RS30_HUMAN	FAU	Ubiquitin-like FUBI-ribosomal protein eS30 fusion protein	52146.9	48614.4	48795.7	56326.3	57873.9	60974.1	50312.8	47391.1	48780.8	39515	41692.5	42149.6	54603.6	41285.1	41026.6
P62877	RBX1_HUMAN	RBX1	E3 ubiquitin-protein ligase RBX1	73720.5	73538.9	68275.6	69594.9	59678.4	68472.5	94621.5	107207	90418	108961	99311.7	93358.9	109449	116236	119000
P62888	RL30_HUMAN	RPL30	Large ribosomal subunit protein eL30	14460	15392.3	14725	15667.8	17214.8	16779.9	16387	14842.6	13821.6	16466	13067.3	14680.2	21065.6	19559.5	18000.2
P62891;Q59GN2	R39L5_HUMAN;RL39_HUMAN	RPL39;RPL39P5	Large ribosomal subunit protein eL39	10148.1	10469.9	10436.2	10870.7	11810.8	11344.9	11876.3	12618.4	11204.6	12492.7	10277.5	11232.8	11459	10585.2	11239.1
P62899	RL31_HUMAN	RPL31	Large ribosomal subunit protein eL31	11059.9	11189	12654	10635.3	12176.5	12933.8	12469.3	12508.5	11230	13260.2	10844.6	11854.1	14827.6	13289.7	12578.6
P62906	RL10A_HUMAN	RPL10A	Large ribosomal subunit protein uL1	5084.95	5095.48	4620.59	3962.65	4361.27	3799.28	4099.58	3729.37	4101.65	3738.64	3607.44	4338.3	5134.1	5670.11	4205.21
P62910	RL32_HUMAN	RPL32	Large ribosomal subunit protein eL32	2325.25	2460.93	2697.21	2212.93	1833.2	1941.9	1926.45	2303.95	2387.45	1957.06	2135.88	2251.6	2428.33	2364.7	2093.44
P62913	RL11_HUMAN	RPL11	Large ribosomal subunit protein uL5	13200.2	10494	12526.5	15804.3	15181.9	18310.7	16175.5	12260	10661.8	13040.6	10416.4	10157.9	14359.5	14657.7	12790.9
P62917	RL8_HUMAN	RPL8	Large ribosomal subunit protein uL2	10041.9	5371.96	6303.94	15298.5	10957.8	7294.81	12801.7	9267.96	6935.81	13277.8	9431.55	6828.81	13361	8131.66	6555.38
P62937	PPIA_HUMAN	PPIA	Peptidyl-prolyl cis-trans isomerase A	4230.42	1744.38	1701.63	8915.71	3708.52	3364.63	7491.78	4376.41	2336.64	6983.5	2926	2067.12	5758.19	2676.98	2688.99
P62979	RS27A_HUMAN	RPS27A	Ubiquitin-ribosomal protein eS31 fusion protein	162339	153691	155049	156048	142326	155637	488673	560866	519478	584173	652920	589719	791478	727988	793380
P62995	TRA2B_HUMAN	TRA2B	Transformer-2 protein homolog beta	1009.26	534.015		2408.88	809.881	577.003	2641.77		754.191	3164.01	719.055		1740.71	677.424	452.875
P63010	AP2B1_HUMAN	AP2B1	AP-2 complex subunit beta	4531.84	4751.26	3952.62	5402.03	6005.26	6332.21	5129.37	5014.51	4596.24	4838.17	4845.87	4326.17	3644.24	4180.38	3937.24
P63098	CANB1_HUMAN	PPP3R1	Calcineurin subunit B type 1	2004.81	530.248	578.081	8550.19	2724.34	1737.62	7555.43	2759.56	1721.32	6262.38	3328.01	1047.38	5361.77	2863.16	1262.25
P63104	1433Z_HUMAN	YWHAZ	14-3-3 protein zeta/delta	6904.4	6085.97	6790.58	5231.36	4317.7	4381.71	7143.55	6770.8	6728.86	6337.07	7617.15	7136.91	7433.99	7608.21	8091.32
P63146;P49459	UBE2A_HUMAN;UBE2B_HUMAN	UBE2A;UBE2B	Ubiquitin-conjugating enzyme E2 A				683.127	187.267		561.579			531.091			1114.94
P63167	DYL1_HUMAN	DYNLL1	Dynein light chain 1, cytoplasmic	331711	362507	301048	249239	237127	237502	263737	239379	253657	206330	237550	240258	193003	215064	193336
P63173	RL38_HUMAN	RPL38	Large ribosomal subunit protein eL38	577581	483075	512163	693128	595131	653816	524725	496955	582495	521928	560841	487190	466683	482721	543790
P63208	SKP1_HUMAN	SKP1	S-phase kinase-associated protein 1	27933.2	24840.4	29211.8	29428.2	26702	27479.8	62414.3	70688.4	62523.5	75321.3	77589.8	75717.1	71289.7	81116.3	86421.2
P63220	RS21_HUMAN	RPS21	Small ribosomal subunit protein eS21	23225.8	24089.8	23096	21743.2	20213.1	18359.1	24007.3	21199.1	20890.2	20535.7	18578.3	20151.4	25423.1	23396.7	20271.4
P63241	IF5A1_HUMAN	EIF5A	Eukaryotic translation initiation factor 5A-1	6857.16	3810.59	4338.19	54745.2	19023	10998.6	26513.7	15072	7657.41	29299.9	16650.4	8951.84	25750.3	15199.1	11736.8
P63244	RACK1_HUMAN	RACK1	Small ribosomal subunit protein RACK1	23960	25285.7	24181.5	17342.5	19201.3	18593.6	19566.7	20438.7	21285.5	17700.1	19130.4	20552.5	22316.8	21796.4	19240.8
P67775	PP2AA_HUMAN	PPP2CA	Serine/threonine-protein phosphatase 2A catalytic subunit alpha isoform	890.034	1224.36	1923.34	1124.38		926.178	1408.54	1975.9	1598.83	2571.21	2058.78	2865.82	3311.32	3232.85	3739.68
P67809	YBOX1_HUMAN	YBX1	Y-box-binding protein 1	18716.5	17406	16750.1	27289.7	23660.2	21721.5	28080.7	26197.2	23346.5	30357	24283.1	21203.5	31556.2	25935.8	25859.5
P67870	CSK2B_HUMAN	CSNK2B	Casein kinase II subunit beta	14661.9	15603	11230.6	13211	12123.8	10417.7	10206.9	10387.2	11526	12478	11358.5	10088.7	9105.56	9440.93	10078
P68036	UB2L3_HUMAN	UBE2L3	Ubiquitin-conjugating enzyme E2 L3	954.118	299.709		4935.17		1881.51	4281.89	830.75	730.765	5731.36	1923.94	1178.38	3138.09	1538.89	792.613
P68104;Q5VTE0	EF1A1_HUMAN;EF1A3_HUMAN	EEF1A1;EEF1A1P5	Elongation factor 1-alpha 1	9246.31	7882.84	8959.8	11800.4	9928.12	11141.5	9767.91	9793.52	8664.15	10705.2	8257.86	8784.95	11706.7	12286.8	12142.6
P68363	TBA1B_HUMAN	TUBA1B	Tubulin alpha-1B chain	1356.2	1071.51		1600.08			334.221			710.212	413.784		492.464
P68366	TBA4A_HUMAN	TUBA4A	Tubulin alpha-4A chain	15090.9	9379.09	9248.48	13989.8	9256.92	6701.39	13229.3	8678.39	6431.96	15190.8	9731.62	8950.41	11394	8565.86	8569.75
P68371	TBB4B_HUMAN	TUBB4B	Tubulin beta-4B chain	3211.92	4587.35	5302.56	4875.3	3821.18	4128.48	3093.64	3603.08	3037.9	3645.35	3914.59	5180.83	5547.06	5035.9	5866.55
P68400	CSK21_HUMAN	CSNK2A1	Casein kinase II subunit alpha	4536.98	4805.66	3677.71	3445.08	3126.54	3066.78	3629.89	3850.8	3376.22	2583.01	3043.09	3075.6	2294.84	2357.61	2047.08
P69905	HBA_HUMAN	HBA2	Hemoglobin subunit alpha		434.367	1062.16	584.74		466.01	478.567		592.244	322.36	498.885	509.495	431.04	528.735	1154.13
P78346	RPP30_HUMAN	RPP30	Ribonuclease P protein subunit p30		525.878	757.63			1272.28	698.791					772.374		390.262	312.725
P78371	TCPB_HUMAN	CCT2	T-complex protein 1 subunit beta	11089.6	10376.6	10163.8	9749.1	8942.31	8661.98	10448.4	9400.29	9687.78	10107	9795.52	9443.54	11513.3	11140.4	10484.1
P78386	KRT85_HUMAN	KRT85	Keratin, type II cuticular Hb5	9390.24	11273.1	9731.16	11291.2	6516.35	8497.74	7947.39	6666.07	7809.45	4733.47	6914.25	6653.2	8575.34	6162.91	8966.06
P78395	PRAME_HUMAN	PRAME	Melanoma antigen preferentially expressed in tumors	978.673	557.073	670.873	769.873		1012.29	335.231	610.676	669.259	353.978	369.87	552.828		869.303	756.381
P78527	PRKDC_HUMAN	PRKDC	DNA-dependent protein kinase catalytic subunit	13928.3	15794	17097.1	17541	18601.1	18554.4	15449	15613.5	14838.6	16876.6	15617.7	17644.3	18880.2	18513.2	17596.2
P81605	DCD_HUMAN	DCD	Dermcidin	3404.18	1894.71	727.744	12176.9	1858.84	6709.97	879.592	2016.93	991.861	10377.3	430.351	1067.96	946.141	2195.22	986.337
P82650	RT22_HUMAN	MRPS22	Small ribosomal subunit protein mS22	3269.81	3473.28	3158.33	3242.65	3039.5	2774.78	3102.07	3306.11	3132.29	3128.05	3544.02	3195.05	3637.23	3451.56	3624.76
P82663	RT25_HUMAN	MRPS25	Small ribosomal subunit protein mS25	2097.31	2200.74	2642.54	1874.95	1941.12	3126.21	1760.56	2104.22	1966.98	1678.3	2169.87	1731.03	2263.94	2302.36	1883.25
P82664	RT10_HUMAN	MRPS10	Small ribosomal subunit protein uS10m	3125.43	2419.15	1674.09	1574.55	1983.59	1538.34	2746.18	2846.14	2314.26	2762.49	1967.22	2028.58	2490.99	2665.94	2236.05
P82673	RT35_HUMAN	MRPS35	Small ribosomal subunit protein mS35	1931.14	2360.21	1811.76	1883.73	1930.2	1887.97	2122.06	2426.4	2246.45	1782.85	1902.09	2473.47	2724.83	2413.74	2155.02
P82675	RT05_HUMAN	MRPS5	Small ribosomal subunit protein uS5m	2645.41	1847.13	2439.15		1805.73	1596.13	2282.9	1917.3	2224.29	2218.96	1595.31	1341.08	2292.98	1962.59	2184.16
P82912	RT11_HUMAN	MRPS11	Small ribosomal subunit protein uS11m	2040.96	1709.17	2125.12	2210.94	1791.56	2470.13	1851.95	1886	2314.96	1888.54	1992.09	2151.74	1828.87	1630.4	2367.2
P82914	RT15_HUMAN	MRPS15	Small ribosomal subunit protein uS15m	1033.51	1243.44	1531.8	1742.88	2113.49	515.713	1264.92	1580.05	933.558	1630.28	1539.95	1661.94	1395.25	1733.09	1494.45
P82921	RT21_HUMAN	MRPS21	Small ribosomal subunit protein bS21m	1081.24	1136.19	584.193		1252.3	623.71	518.846		269.048	1214.21	338.7	927.091	1134.39	890.682	1282.63
P82930	RT34_HUMAN	MRPS34	Small ribosomal subunit protein mS34	5546.26	4360	4622.81	4369.38	4639.18	4941.86	4551.14	4050.95	4195	4574.36	4834.03	5480.22	6133.34	5106.89	5185.99
P82932	RT06_HUMAN	MRPS6	Small ribosomal subunit protein bS6m	3157.05	4116.23	2789.92	3157.38	3848.99	3834.73	3310.69	2886.6	2869.27	2944.19	2743.7	3106.46	3387.6	3726.36	3556.97
P82933	RT09_HUMAN	MRPS9	Small ribosomal subunit protein uS9m	2230.81	2571.78	2481	2398.49	2129.85	2041.9	1970.9	2267.1	2153.81	2692.04	2145.79	2299.15	2540.5	2601.95	1894.8
P83731	RL24_HUMAN	RPL24	Large ribosomal subunit protein eL24	15407.2	16134.2	16218.1	19538.1	19292.7	19889.4	16834.1	18792.7	15147.4	16611.3	15240.6	15743	17243.2	18627.7	19034.4
P83881	RL36A_HUMAN	RPL36A	Large ribosomal subunit protein eL42	8256.78	7217.99	7942.23	7923.12	7898.35	8780.21	8757.43	8978	7619.37	8523.49	7518.81	7205.16	7643.18	7620.84	9462.57
P83916	CBX1_HUMAN	CBX1	Chromobox protein homolog 1	4884.24	2430.74	1674.22	21717.9	8555.89	3825.29	16987.7	7139.03	3092.16	18324.2	6990.27	2971.31	20166	7788.63	3565.15
P84077	ARF1_HUMAN	ARF1	ADP-ribosylation factor 1	869.634		824.574	805.095	916.829	890.579	3048.88	933.442	886.018	1323.13	1435.97	786.186	2349.21	1542.63	1884.88
P84090	ERH_HUMAN	ERH	Enhancer of rudimentary homolog	2510.67	3248.54	1676.21	2874.49	3211.84	3983.94	3551.38	3212.06	2581.22	2451.71	1922.46	2645.09	2376.86	2134.42	2598.09
P84098	RL19_HUMAN	RPL19	Large ribosomal subunit protein eL19	545.828	865.039		952.746		1117.72			1308.05		890.435			1215.43
P84101	SERF2_HUMAN	SERF2	Small EDRK-rich factor 2	8198.48	7391.74	8132.36	10663.4	10730	12113.5	8613.65	10092.3	9597.78	11627.2	9125.27	8910.73	9853.74	10574.1	13154.6
P84103	SRSF3_HUMAN	SRSF3	Serine/arginine-rich splicing factor 3	842.736	1028.49	1058.88	1445.71	1354.07	717.465	2149.43	1735.2	1660.42	1322.34	1127.37		1589.44	1219.9	1915.24
P99999	CYC_HUMAN	CYCS	Cytochrome c		406.624	446.285	996.233	644.457			641.307		514.594		494.689	429.561	715.707
Q00059	TFAM_HUMAN	TFAM	Transcription factor A, mitochondrial	49845.1	41247.2	47433.6	73267.3	63979.5	75921.9	61013.7	68785.4	60065.5	70914.5	62679	61206.5	35806.6	57910.3	47849.9
Q00325	S25A3_HUMAN	SLC25A3	Solute carrier family 25 member 3	3712.19	4113.9	3348.43	2407.41	3360.92	2196.89	3150.87	2575.21	2501	2686.27	2971.58	3913.91	3210.59	3459.17	3168.35
Q00403	TF2B_HUMAN	GTF2B	Transcription initiation factor IIB	6787.29	6248.66	7216.52	7747.09	7663.27	8207.61	6660.08	8174.5	6485.65	8099.76	6619.65	6212.74	8210.52	8416.32	9535.5
Q00587	BORG5_HUMAN	CDC42EP1	Cdc42 effector protein 1							600.283				381.288	401.338		470.535	320.901
Q00610	CLH1_HUMAN	CLTC	Clathrin heavy chain 1	158206	166696	171998	182707	190877	196047	166506	161840	161922	162826	165080	162509	148115	157552	155188
Q00653	NFKB2_HUMAN	NFKB2	Nuclear factor NF-kappa-B p100 subunit							1060.87	1576.33	1268.46	2767.42	2725.18	2406.1	6337.7	6521.71	7318.16
Q00839	HNRPU_HUMAN	HNRNPU	Heterogeneous nuclear ribonucleoprotein U	5174.99	5168.45	4522.33	5352.31	5838.01	5416.69	4696.84	4813.77	5201.07	5033.46	4118.22	4704.18	3953.61	3628.31	3041.3
Q01082	SPTB2_HUMAN	SPTBN1	Spectrin beta chain, non-erythrocytic 1	12279.3	12292.2	13337.6	14835.5	15743.5	16546.6	16774.8	15404.3	14763.6	12394.4	11906.1	11924.8	10343.9	11661.3	11899.6
Q01433	AMPD2_HUMAN	AMPD2	AMP deaminase 2	852.213	276.444	324.893				473.469
Q01518	CAP1_HUMAN	CAP1	Adenylyl cyclase-associated protein 1	852.032	301.097		1401.34	515.15	544.352	1075.91	411.089	357.111	1162.99	622.702	372.415	683.343	346.071
Q01844	EWS_HUMAN	EWSR1	RNA-binding protein EWS	1976.13	3533.58	3186.87	3916.17	5478.37	5921.78	3936.51	2228.56	3849.94	2782.3	2619.76	3156.43	4059.26	4259.73	2562.04
Q01970	PLCB3_HUMAN	PLCB3	1-phosphatidylinositol 4,5-bisphosphate phosphodiesterase beta-3	768.125	1057.09	1119.41	2034.46	1988.83	1647.74	1326.22		790.827	1283.65	1558.72	956.217	1238.4	1797.57	1748.3
Q02543	RL18A_HUMAN	RPL18A	Large ribosomal subunit protein eL20	1893.32	1993.37	1628.85	1616.47	1767.25	1539.4	1827.29	1765.83	1655.31	1543.75	1470.07	1303	1682.78	2069.78	1430.9
Q02790	FKBP4_HUMAN	FKBP4	Peptidyl-prolyl cis-trans isomerase FKBP4	2376.27				514.391		402.635			1464.85			1067.85
Q02809	PLOD1_HUMAN	PLOD1	Procollagen-lysine,2-oxoglutarate 5-dioxygenase 1	1172.1	1748.7	914.493	1142.45	1358.2	1453.63	772.708	1134.98	1246.58	907.289	1178.48	906.601	812.632	970.519	1198.72
Q02878	RL6_HUMAN	RPL6	Large ribosomal subunit protein eL6	3740.55	4389.51	3966.97	3698.28	3643.73	3926.89	3885.77	4556.68	4141.09	4025.85	3720.01	3157.27	3523.59	4736.48	3641.4
Q04206	TF65_HUMAN	RELA	Transcription factor p65							3742.17	3929.89	4115.88	8358.39	8885.28	8469.14	14426.6	14421.4	14584.1
Q04695	K1C17_HUMAN	KRT17	Keratin, type I cytoskeletal 17	2036.84	1827.88	1738.48	3604.77		1367.18	1061.84	645.825	698.582	1132.19	539.576	852.128	1404.66	1064.83	742.268
Q04837	SSBP_HUMAN	SSBP1	Single-stranded DNA-binding protein, mitochondrial	31070.4	29830.2	31452.8	27461	28694.5	28829.7	25924.8	22878.4	26181.9	24756.9	24781	21807	17203.5	19583.9	19828.7
Q04917	1433F_HUMAN	YWHAH	14-3-3 protein eta	5407.33	4957.98	5103.67	4690.64	4592.56	4960.69	5111.3	5647.7	4788.14	5165.99	5283.14	6132.75	7575.98	6671.36	7306.76
Q05086	UBE3A_HUMAN	UBE3A	Ubiquitin-protein ligase E3A	893.998	1098.07	1275.53	478.571	833.998	490.129	1359.72	1934.93	1658.12	2071.75	2124.91	2094.44	2139.04	1922.16	1857.74
Q06210	GFPT1_HUMAN	GFPT1	Glutamine--fructose-6-phosphate aminotransferase [isomerizing] 1	2140.5			1726.56			1291.09	1016.91	420.749	1821.66			1196.41
Q06323	PSME1_HUMAN	PSME1	Proteasome activator complex subunit 1			391.636				1640.96	1417.7	1970.07	1688.65	2393.65	1792.47	3293.49	2249.56	1949.35
Q06830	PRDX1_HUMAN	PRDX1	Peroxiredoxin-1	8006.72	4267.17	2780.76	13461.9	4491.47	4318.81	14192.3	6628.25	5252.27	15483.1	6251.2	3920.13	11556.5	7303.27	4831.71
Q07020	RL18_HUMAN	RPL18	Large ribosomal subunit protein eL18	974.803	1380.36	905.814		1155.78	1144.5	1349.33	1182.59	1278.73	1431.43	926.68	891.36	1274.16	1524.76	1340.99
Q07021	C1QBP_HUMAN	C1QBP	Complement component 1 Q subcomponent-binding protein, mitochondrial	10860.4	8974.8	9320.9	11721.2	10069.3	8965.56	14950.4	15145.3	14109.9	15889.7	12862.2	12456	14351	12210.5	10055.4
Q07065	CKAP4_HUMAN	CKAP4	Cytoskeleton-associated protein 4	1899.44	1121.22	1588.6	2011.48			2560.52	1871.97	1664.62	1702.88	1832.45	1763.1	2542.77
Q07666	KHDR1_HUMAN	KHDRBS1	KH domain-containing, RNA-binding, signal transduction-associated protein 1	1133.47	1149.17	602.167	1091.64	913.37	748.431	1398.59	1581.7	2531.49	964.947	1329.2	1233.37	1547.78	2149.62	1997.97
Q07955	SRSF1_HUMAN	SRSF1	Serine/arginine-rich splicing factor 1			445.405				575.016						200.796	619.254
Q08211	DHX9_HUMAN	DHX9	ATP-dependent RNA helicase A	2149.94	1553.29	2754.52	1902.36	2055.59	1773.21	1935.09	1658.08	2399.4	1924.5	2019.63	1650.79	1996.56	2285.04	1659.86
Q08378	GOGA3_HUMAN	GOLGA3	Golgin subfamily A member 3	26769.8	26240.4	27148.7	27348.9	28355.9	26527.7	23840.2	24654.1	23856.6	29166.8	26394.4	27501.7	30233.1	31795.4	30772.7
Q08379	GOGA2_HUMAN	GOLGA2	Golgin subfamily A member 2	2910.69	2744.74	2901.24	3161.22	3221.08	3143.77	3736.03	2828.15	2914.2	2862.92	2924.5	3247.47	3065.58	2947.78	3392.99
Q08380	LG3BP_HUMAN	LGALS3BP	Galectin-3-binding protein	11232.4	10279.7	10446.4	12964.9	13386.6	13702.1	11450.7	12636.6	13434.2	12098.8	11129.8	11877.1	11370.6	14288.2	12879.7
Q08AG7	MZT1_HUMAN	MZT1	Mitotic-spindle organizing protein 1	1968.55	1981.15	2063.01	2182.42	1504.29	3057.55	2940.6	2661.07	2413.5	2938.26	2569.45	2295.91	2345.49	2542.12	2256.75
Q09028	RBBP4_HUMAN	RBBP4	Histone-binding protein RBBP4	1500.16	1414.87	2208.23	3225.04	2416.44	2639.88	3054.99	2519.56	2506.89	2730.36	2306.24	2254.1	1577.47	2529.78	2727.33
Q09161	NCBP1_HUMAN	NCBP1	Nuclear cap-binding protein subunit 1	975.338	608.892	884.21	550.41	1189.98	1500.12	562.363	1798.27	1094.72	687.313	1255.74	1257.94	733.272	969.263	1062.33
Q09666	AHNK_HUMAN	AHNAK	Neuroblast differentiation-associated protein AHNAK	904.478	550.172		4202.69			1653.32		517.502	1659.1	1047.99	287.171	2177.31	827.687
Q0PNE2	ELP6_HUMAN	ELP6	Elongator complex protein 6		956.196										378.024	527.207
Q0VDF9	HSP7E_HUMAN	HSPA14	Heat shock 70 kDa protein 14	1427.02	1010.77	1691.89	2112.79	2580.29	2237.09	2076.68	2276.12	2160.28	2609.73	1671.66	2170.07	1909.02	2783.05	2564.82
Q0VG06	FP100_HUMAN	FAAP100	Fanconi anemia core complex-associated protein 100	1133.3	1043.54	1461.47	1764.28	1723.02		1282.27	2165.63	1359.13	1687.16	1621.53	1317.81	1494.62	1145.13	482.793
Q10471	GALT2_HUMAN	GALNT2	Polypeptide N-acetylgalactosaminyltransferase 2	253.236						869.383	558.049		438.553					127.154
Q10567	AP1B1_HUMAN	AP1B1	AP-1 complex subunit beta-1	625.671	514.993		514.563		798.804	749.347	481.83	604.82	629.613	784.449	700.204	156.72	710.453	301.726
Q12769	NU160_HUMAN	NUP160	Nuclear pore complex protein Nup160	3955.41	4405.62	4207.36	3794.97	4027.43	3285.81	3415.99	3053.37	3697.06	3622.86	3880.22	3451.21	3406.65	3294.43	3397.55
Q12874	SF3A3_HUMAN	SF3A3	Splicing factor 3A subunit 3	2880.58	3105.99	2843.9	2262.86	2657.1	2606.27	2260.99	1977.56	1882.61	1647.25	1137.54	1704.5	1202.04	1582.86	1100.6
Q12904	AIMP1_HUMAN	AIMP1	Aminoacyl tRNA synthase complex-interacting multifunctional protein 1	6034	5731.37	6108.62	6185.4	6209.42	6328.64	5469.53	6796.12	5999.32	5508.64	5704.44	5114.23	4805.27	5975.12	5904.02
Q12905	ILF2_HUMAN	ILF2	Interleukin enhancer-binding factor 2	2230.9	1873.74	2690.56	2129.28	1997.93	3336.13	1757.48	2730.8	2287.66	2386.6	1415.74	1927.43	1872.01	2675.78	1506.18
Q12906	ILF3_HUMAN	ILF3	Interleukin enhancer-binding factor 3	1812.84	2171.15	2403.21	2587.42	2476.69	1992.02	2350	2580.41	1973.13	2047.27	2047.07	1915.48	2059.53	1750.32	1760.91
Q12907	LMAN2_HUMAN	LMAN2	Vesicular integral-membrane protein VIP36	886.879	663.462	535.205		484.757	561.12	1422.71	1596.33	1758.24	1181.04	1553.69	822.977
Q12931	TRAP1_HUMAN	TRAP1	Heat shock protein 75 kDa, mitochondrial	10237.4	10453.3	9188.27	6806.56	8056.31		9364.54	7986.63		10208.7	10290.7	7727.32	8378.23	10378.6	8869.02
Q12933	TRAF2_HUMAN	TRAF2	TNF receptor-associated factor 2	1057.99	1138.76	903.44		568.088	466.256			604.413	711.128	954.022	826.768	499.481	624.209	602.063
Q12959	DLG1_HUMAN	DLG1	Disks large homolog 1													294.611	246.459	714.553
Q13011	ECH1_HUMAN	ECH1	Delta(3,5)-Delta(2,4)-dienoyl-CoA isomerase, mitochondrial	9298.04	8896.65	8866.11	7723.43	8288.6	7700.43	6377.14	6297.46	7081.62	6413.73	7154.43	7310.11	5291.05	5092.25	5988.4
Q13042	CDC16_HUMAN	CDC16	Cell division cycle protein 16 homolog		440.059		1172.32	870.607	1104.33	1521.23		2000.88	1276.78	1334.17	1593.58	1689.78	1517.51	2646.8
Q13049	TRI32_HUMAN	TRIM32	E3 ubiquitin-protein ligase TRIM32	3911.65	4234.41	3419.42	2764.56	3159.87	3102.37	2744.26	2813.94	2822.95	3054.31	3150.99	3175.63	2558.29	3247.6	3174.06
Q13057	COASY_HUMAN	COASY	Bifunctional coenzyme A synthase	4032.67	5143.25	4269.14	3937.1	4260.96	4951.54	3842	3930.66	4515.7	4189.08	4516.49	4693.87	4877.59	4042.21	4519.02
Q13085	ACACA_HUMAN	ACACA	Acetyl-CoA carboxylase 1	93013.6	98327.8	98178.8	84486	87436.1	86494.9	84769.2	78944.7	87669.1	77505.2	87678.9	80708.8	70877.6	68350.6	72522.6
Q13098	CSN1_HUMAN	GPS1	COP9 signalosome complex subunit 1	95407.9	89340	83441.5	75307	75676.2	73810.8	98922.4	106845	107022	101720	111009	111893	114417	110479	109484
Q13123	RED_HUMAN	IK	Protein Red		358.215	415.902		176.117	668.78					268.414		112.92		159.565
Q13144	EI2BE_HUMAN	EIF2B5	Translation initiation factor eIF2B subunit epsilon	499.934	276.04		358.131		410.918		409.52	616.633			609.625		289.64	497.417
Q13151	ROA0_HUMAN	HNRNPA0	Heterogeneous nuclear ribonucleoprotein A0	6581.58	4399.01	3736.02	17206.7	9270.94	6242.8	16005.1	13441.8	5655.2	13108.8	8458.3	4704.36	13646.2	6647.97	5273.6
Q13155	AIMP2_HUMAN	AIMP2	Aminoacyl tRNA synthase complex-interacting multifunctional protein 2	5249.48	4701.29	4644.64	4823.57	5497.86	5122.22	5945.79	4904.51	4400.42	4751.94	4580.7	4732.41	4998.86	4184.77	5249.46
Q13162	PRDX4_HUMAN	PRDX4	Peroxiredoxin-4	2170.61	3089.73	2809.74	3409.85	2975.73	2406.12	2999.16	2989.36	2758.27	2605.27	2024.52	2032.72	2312.16	1709.45	2691.5
Q13200	PSMD2_HUMAN	PSMD2	26S proteasome non-ATPase regulatory subunit 2	6809.72	6849	6406.51	5661.7	5855.43	5116.84	8615.75	10141.7	8811.89	11076.1	10781.1	10028.6	11069.3	10874.7	10079.9
Q13263	TIF1B_HUMAN	TRIM28	Transcription intermediary factor 1-beta	452.646	712.698		627.059	708.51	619.932	662.734	529.935	1331.56	1491.85	1397.95	1674.11	1150.3	866.957	750.217
Q13283	G3BP1_HUMAN	G3BP1	Ras GTPase-activating protein-binding protein 1	3441.76	3780.86	3895.86	3703.21	4757.33	4564.39	4682.83	4338.15	4507.91	3242.05	3073.5	3534.68	4817.04	4841.59	4416.13
Q13309	SKP2_HUMAN	SKP2	S-phase kinase-associated protein 2	1698.19	1816.86	1385.14	1644.54	1556.47	1396.32	2453.33	2650.88	2561.6	3709.3	3634.4	3896.37	3906.52	4326.18	3292.52
Q13310	PABP4_HUMAN	PABPC4	Polyadenylate-binding protein 4	10132.4	9806.47	11108.3	12687.9	13048.4	12957.1	13105.7	12002	12362.9	11934.3	10503.9	10395.3	11938	13641.2	11922.8
Q13315	ATM_HUMAN	ATM	Serine-protein kinase ATM	7960.47	8086.78	8478.04	9108.89	9727.76	9547.64	8021.92	8366.39	8228.08	8675.49	7988.76	8614.42	7131.7	7807.9	7711.56
Q13347	EIF3I_HUMAN	EIF3I	Eukaryotic translation initiation factor 3 subunit I	14419	14430.4	12993.6	9937.51	10646.6	9455.4	13002.7	13402.6	13632.9	11094	11265.1	12589.9	12958.9	12182.3	12584.3
Q13356	PPIL2_HUMAN	PPIL2	RING-type E3 ubiquitin-protein ligase PPIL2		1313.23			972.87			1421.99	1181.1	1480.24		1410.45	847.775	1041.37	1129.68
Q13395	TARB1_HUMAN	TARBP1	Probable methyltransferase TARBP1	2984.1	2466.68	1990.36	1704.98	1837.94	2182.04	2190.08	3342.33	2946.99	2289.21	1580.55	1691.59	2330.12	1754.44	1829.33
Q13425	SNTB2_HUMAN	SNTB2	Beta-2-syntrophin	1785.31	1938.08	1301	1992.78	1810.61	2195.02	2916.13	2422.55	1606.78	1775.04	1377.28	1488.74	2050.18	2075.18	1554.28
Q13435	SF3B2_HUMAN	SF3B2	Splicing factor 3B subunit 2	2012.47	2714.45	2539.24	2818.11	3223.81	2335.56	2964.84	1699.07	1986.57	1742.71	1688.84	1732.75	1655.27	1242.28	1182.8
Q13442	HAP28_HUMAN	PDAP1	28 kDa heat- and acid-stable phosphoprotein	1076.07	628.899	1364.5	4383.49	4704.31	5352.18	2785.95	1910.08	2168.4	3256.69	3805.01	4027.51	2952.44	3751.11	4531.44
Q13488	VPP3_HUMAN	TCIRG1	V-type proton ATPase 116 kDa subunit a 3	975.95	799.81	753.444	938.866	997.572	1095.29	710.75	877.26	609.072	733.225	457.413	640.618	708.172	924.116	606.378
Q13490	BIRC2_HUMAN	BIRC2	Baculoviral IAP repeat-containing protein 2	958.319	1263.93	1440.05	748.785	583.913	806.173		844.787			938.485	813.516
Q13501	SQSTM_HUMAN	SQSTM1	Sequestosome-1	2213.78	1862.61	2077.3	3145	2311.24	2140.58	2830.47	2949.69	2961.73	2011.24	2856.94	2554.24	3552.34	4130.28	4660
Q13547	HDAC1_HUMAN	HDAC1	Histone deacetylase 1	990.074	652.837			469.417		1069.38				758.632	905.136	527.147	504.09
Q13561	DCTN2_HUMAN	DCTN2	Dynactin subunit 2	4642.69	4937.51	3889.11	4615.82	5145.81	4201.17	5111.6	4621.94	4435.1	4599.59	4952.42	5067.97	5958.34	5445.03	5364.2
Q13573	SNW1_HUMAN	SNW1	SNW domain-containing protein 1	773.425	825.718	771.548	1291.45	900.361	1320.71	1222.19	698.852	1001.29	781.118	974.209	919.288	1231.93	792.346	618.461
Q13608	PEX6_HUMAN	PEX6	Peroxisomal ATPase PEX6		414.961	196.435		32.9782						520.252		105.22	188.481
Q13616	CUL1_HUMAN	CUL1	Cullin-1	38621.3	34102.6	34355.5	32732.2	32885.5	34130.7	78893.4	84663.4	85450.6	92270.6	103863	99488	105660	106802	104069
Q13617	CUL2_HUMAN	CUL2	Cullin-2	103734	95805	99520.1	94572.7	91449.6	93980.4	115419	116622	123469	124650	142308	136395	138017	140136	133092
Q13618	CUL3_HUMAN	CUL3	Cullin-3	19869.2	19719	17371.9	18197.3	18720.7	18083.4	28245.7	31089.1	30160.1	32572.9	32056.4	34200.6	37864.6	41199.6	37791.6
Q13619	CUL4A_HUMAN	CUL4A	Cullin-4A	64877.5	57872.4	58775.1	53538.2	53514.1	52868	60017.8	58674.3	57953.3	52731	55865.7	56087.5	58298.6	57305.5	55922.3
Q13620	CUL4B_HUMAN	CUL4B	Cullin-4B	61812	54165.7	55650.5	53761.5	52846.9	50800.4	55385.1	58361.5	56770.4	51783.5	54336.8	52972.2	57060.3	56864	54750.6
Q13724	MOGS_HUMAN	MOGS	Mannosyl-oligosaccharide glucosidase	528.956	800.786	426.467	703.746	526.272	726.456		546.492	453.187	948.413	459.699	551.223	790.272	984.621	572.452
Q13772	NCOA4_HUMAN	NCOA4	Nuclear receptor coactivator 4	1069.79	1277.08	1142.9	1329.98	1184.89	1343.54	2708.73	2774.1	2206	3760.08	3577.73	3776.32	5529.69	5254.16	5415.48
Q13813	SPTN1_HUMAN	SPTAN1	Spectrin alpha chain, non-erythrocytic 1	13976	13766.3	14125.7	16495.9	16952.1	17989.8	18603.7	17835	16626.2	15202.9	12503.2	12770.3	11592.1	13568.2	13042.2
Q13825	AUHM_HUMAN	AUH	Methylglutaconyl-CoA hydratase, mitochondrial	441.906		497.585	522.769	607.054		449.782	672.607	439.222			392.611	649.393	741.071	522.385
Q13888;Q6P1K8	T2H2L_HUMAN;TF2H2_HUMAN	GTF2H2;GTF2H2C_2	General transcription factor IIH subunit 2	1315.3	1259.86	1375.31	2050.72	1818.89	927.531	1463.72	765.501	2306.21	1210.64		1906.07	1636.82	1689.79	1306.03
Q13889	TF2H3_HUMAN	GTF2H3	General transcription factor IIH subunit 3	495.949	575.173	522.101	827.108	474.793				819.485	929.821	221.898	612.669			480.234
Q13895	BYST_HUMAN	BYSL	Bystin	1091.25	860.797	945.202	1695.42	1349.87	920.33	1166.06	1397.42	1232.72	1066.08	1259.54	1485.18	1622.33	1396.59	1448.41
Q14103	HNRPD_HUMAN	HNRNPD	Heterogeneous nuclear ribonucleoprotein D0	3228.57	3329.21	3159.61	2969.97	2924.87	4020.11	3769.68	3605.02	3515.76	2659.29	3096.29	2796.96	3767.29	2966.22	3660.94
Q14116	IL18_HUMAN	IL18	Interleukin-18	2340.76			1806.87	1297.22		2197.1		641.31	2395.75	970.684		2237.24
Q14134	TRI29_HUMAN	TRIM29	Tripartite motif-containing protein 29	2846.59	3191.91	3049.95	3586.7	1984.15	3617.37	2024.81	3157.55	2103.27	2007.7	3153.33	2286.38	2386.6	3767.18	3090.38
Q14141	SEPT6_HUMAN	SEPTIN6	Septin-6	1035.75	1293.56	1209.14	1971.43	2329.7	2078.32	1192.43	1966.83	1377.32	1706.8	1736.25	1390.14	1220.84	1556.18	1770.67
Q14145	KEAP1_HUMAN	KEAP1	Kelch-like ECH-associated protein 1	1914.37	2251.73	2264.79	2073.27	2409.64	2201.54	2679.24	2552.44	2365.72	3449.02	3194.25	3334.74	4963.55	4436.22	5049.79
Q14151	SAFB2_HUMAN	SAFB2	Scaffold attachment factor B2	1832.08	1548.04	317.143	1513.68	1598.85	1331.64				986.288	1000.3	808.741	894.026	1027.86	1468.14
Q14152	EIF3A_HUMAN	EIF3A	Eukaryotic translation initiation factor 3 subunit A	9991.83	11148	11679.8	9400.15	11446.3	9992.8	10826.9	9947.48	12753.9	8600.21	11094.6	11607.1	9172.46	8738.35	9579.29
Q14157	UBP2L_HUMAN	UBAP2L	Ubiquitin-associated protein 2-like				2951.76	1245.09	957.656	2621.48	1448.04	484.887	2269.36	1135.55	495.876	2542.12	1279.05	640.386
Q14197	ICT1_HUMAN	MRPL58	Large ribosomal subunit protein mL62	633.193	623.76	1010.78	1684.6	988.342	1219.33	1303.04	1373.74	1340.88	1532.63	1215.67	844.672	1166.88	1451.46	1767.01
Q14203	DCTN1_HUMAN	DCTN1	Dynactin subunit 1	2400.03	2382.41	2393.27	1896.67	2143.19	2265.28	2404.36	2767.38	2517.11	2115.43	2921.79	2537.78	2905.25	3194.37	3127.91
Q14204	DYHC1_HUMAN	DYNC1H1	Cytoplasmic dynein 1 heavy chain 1	782.756	1238.75	804.857	624.647	638.974		886.751		408.063	596.626	817.365	553.202	616.299	611.115
Q14232	EI2BA_HUMAN	EIF2B1	Translation initiation factor eIF2B subunit alpha	1093.57	478.346		968.493	606.349		520.154		823.002		920.808	701.179	1082.34	763.236	719.786
Q14240	IF4A2_HUMAN	EIF4A2	Eukaryotic initiation factor 4A-II	844.619	422.123					263.932
Q14244	MAP7_HUMAN	MAP7	Ensconsin	13379	12599.4	12787.5	8046.53	7482.74	7937.33	5510.56	5326.23	5297.32	5119.79	4780.67	5918.98	5169.57	5222.76	3298.36
Q14254	FLOT2_HUMAN	FLOT2	Flotillin-2	4223.85	4552.47	4677.9	5247	5931.56	6126.83	5502.12	5253.81	4933.45	4999.18	4347.64	4444.27	6145.62	6937.33	6903.48
Q14257	RCN2_HUMAN	RCN2	Reticulocalbin-2	2286.91	2280.89	2228.53	3250.68	1814.55	1819.25	2752.62	3422.6	2054.38	2789.26	1788.84	1869.49	3912.05	2048.14	1859.17
Q14331	FRG1_HUMAN	FRG1	Protein FRG1	8499.95	7766.1	8082.75	7962.1	9244.03	9016.67	8332.97	7180.96	7420.95	7836.34	8883.34	7636.74	5482.65	6709.75	6606.53
Q14444	CAPR1_HUMAN	CAPRIN1	Caprin-1	897.583	1180.69	1530.93	2096.88	1291.72	1664.81	2895.42	1596.12	1429.65	734.247	948.252	1047.68	1671.5	1542.41	1352.52
Q14457	BECN1_HUMAN	BECN1	Beclin-1	8467.24	9057.23	7733.18	8476.19	8069.14	8091.1	7190.83	7148.24	7833.83	7478.42	8212.15	7942.94	7393.24	6953.02	7039.31
Q14527	HLTF_HUMAN	HLTF	Helicase-like transcription factor		548.179	648.554		559.145		823.658		316.127		803.089	424.723		785.701
Q14554	PDIA5_HUMAN	PDIA5	Protein disulfide-isomerase A5	13726.8	13570	14880.1	17349.1	15643.4	17830.5	15208.7	15482.2	16098.9	14506	16298.9	15222.5	12350.7	13317.9	14638.5
Q14596	NBR1_HUMAN	NBR1	Next to BRCA1 gene 1 protein	1556.46	2375.06	2567.93	2162.94	2744.78	2186.55	433.561	606.256	879.662		205.416	345.955	549.607	601.648	571.852
Q14643	ITPR1_HUMAN	ITPR1	Inositol 1,4,5-trisphosphate-gated calcium channel ITPR1	632.653		544.886	1001.19	748.877	677.146	536.626	205.934	583.296	519.999		817.051	1082.48	753.329	877.141
Q14677	EPN4_HUMAN	CLINT1	Clathrin interactor 1	9248.3	10697.2	11273.7	20918.8	21461.1	19484.5	12717.3	13833.7	14328	11358.9	9792.51	11000.5	12585	13926.1	10727.1
Q14683	SMC1A_HUMAN	SMC1A	Structural maintenance of chromosomes protein 1A	614.208					473.574	737.813	766.661	1257.79	1435.59	1066.12	1585.37	1778.89	1583.61	1709.46
Q14689;Q9P265	DIP2A_HUMAN;DIP2B_HUMAN	DIP2A;DIP2B	Disco-interacting protein 2 homolog A		5726.13					8871.42		9539.38			10649.2
Q14697	GANAB_HUMAN	GANAB	Neutral alpha-glucosidase AB	1755.5	1826.56	1521.7	509.798	754.537	899.754	1366.39	984.791	791.642	935.807	686.538	590.437	1282.66	1504.11	1081.61
Q14746	COG2_HUMAN	COG2	Conserved oligomeric Golgi complex subunit 2		377.434					308.139				179.195				223.883
Q14764	MVP_HUMAN	MVP	Major vault protein	380289	345363	360271	269694	274179	265854	212580	221553	230422	244842	245680	242717	233162	214528	215046
Q14789	GOGB1_HUMAN	GOLGB1	Golgin subfamily B member 1													239.105
Q14974	IMB1_HUMAN	KPNB1	Importin subunit beta-1	2274.73	888.25	1732.14	1664.92	1319.16	2349.04	2023.55	1970.02	1885.45	2323.22	2264.48	1407.07	1964.79	1296.16	1973.35
Q14997	PSME4_HUMAN	PSME4	Proteasome activator complex subunit 4						648.127		505.083		193.313			572.435
Q14999	CUL7_HUMAN	CUL7	Cullin-7	281.424	306.19	414.122		512.365		175.541					357.255		151.601	355.348
Q15003	CND2_HUMAN	NCAPH	Condensin complex subunit 2	1693.67	1879.99	1819	2492.97	2522.58	2087.38	2122.65	1672.73	1863.02	1948.92	1643.01	1430.35	1553.69	2055.2	2306.91
Q15008	PSMD6_HUMAN	PSMD6	26S proteasome non-ATPase regulatory subunit 6	3991.44	4692.1	3785.64	3437.17	3599.32	3772.06	5911.09	5868.65	5957.65	6331.89	6632.14	7073.29	7801.7	7570.94	6709.03
Q15014	MO4L2_HUMAN	MORF4L2	Mortality factor 4-like protein 2	5979.15	6094.48	6617.72	9874.03	8743.06	9155.69	9403.14	11093.2	8176.13	12990.7	9723.22	9322.07	12087.1	16248.6	16891.7
Q15019	SEPT2_HUMAN	SEPTIN2	Septin-2	4381.98	5397.42	5542.73	7023.23	7127.92	7607.43	5614.34	5749.68	5727.84	6301.57	6436.71	5681.57	5559.6	5465.78	5667.56
Q15021	CND1_HUMAN	NCAPD2	Condensin complex subunit 1	1730.26	1867.68	2137.4	2736.64	2558.18	3189.19	2070.52	2895.54	2260.16	2170.21	1646.72	2101.56	2226.89	2263.15	2470.48
Q15029	U5S1_HUMAN	EFTUD2	116 kDa U5 small nuclear ribonucleoprotein component	5166.87	5057.08	4854.5	3977.11	4253.55	4631.88	3788.04	3858.07	3208.47	3645.7	3621.02	3535.28	4261.98	4195.79	4279
Q15046	SYK_HUMAN	KARS1	Lysine--tRNA ligase	4092.53	3868.69	4125.6	4100.76	4239.46	3694.38	3191.4	4052.25	3493.99	3847.77	3699.81	4001.93	3955.26	3841.72	3534.96
Q15048	LRC14_HUMAN	LRRC14	Leucine-rich repeat-containing protein 14	856.282	835.403	845.587	435.576	711.771	983.732	878.327	562.186		659.539	324.607	624.146	388.253	336.92	307.289
Q15118	PDK1_HUMAN	PDK1	[Pyruvate dehydrogenase (acetyl-transferring)] kinase isozyme 1, mitochondrial	1070.3	1149.46	1659.11	1124	1432.82	1204.31	966.249	369.557	1112.67	1519.99	1065.98	1285.52	898.863	593.886	843.076
Q15120	PDK3_HUMAN	PDK3	[Pyruvate dehydrogenase (acetyl-transferring)] kinase isozyme 3, mitochondrial	1719.76	2244.1	1747.11	1845.24	1635.06	1361.11	1490.34	1314.62	2448.51	1008.63	1282.38	1673.92	1354.53	1723.11	1567.06
Q15149	PLEC_HUMAN	PLEC	Plectin	117257	119067	120948	103086	104066	105307	100085	102972	99428.7	68573.5	72766.5	75019.3	87891.8	96825.7	98583.8
Q15233	NONO_HUMAN	NONO	Non-POU domain-containing octamer-binding protein	2947	2975.67	3758.49	4678.16	4118.89	4286.04	4954.41	4391.91	3891.18	3975.14	3591.62	3218.91	3345.14	3498.73	3428.12
Q15276	RABE1_HUMAN	RABEP1	Rab GTPase-binding effector protein 1	10986.6	10944.6	10602.4	9327.63	10188.8	9947.55	10819.1	10549.2	11672.4	11869	12505.4	12475.9	13144.2	13048.5	12360.3
Q15293	RCN1_HUMAN	RCN1	Reticulocalbin-1	1773.39	1062.49		5057.88	2860.33	3106.8	5264.7	3666.28	2018.31	3420.59	2494.27	2709.74	5300.2	2342.14	1697.31
Q15365	PCBP1_HUMAN	PCBP1	Poly(rC)-binding protein 1	4620.48	4017.55	3444.59	6257.74	4601.9	4307.53	5683.93	4091.13	3738.37	5400.18	4602.67	3700.95	5153.47	5471.52	4744.46
Q15366	PCBP2_HUMAN	PCBP2	Poly(rC)-binding protein 2	7453.83	6884.54	7460.28	9430.35	8230.51	7822.25	9477.57	8769.88	7365.94	9977.41	9014.64	6835.4	11466.5	10281.4	9597.7
Q15369	ELOC_HUMAN	ELOC	Elongin-C	57261.7	54129.6	39102.1	43497.7	34894.7	34934.7	60812.7	54157.7	52676.6	72952.4	67259.4	63700.6	73933.1	73621.4	67241.9
Q15370	ELOB_HUMAN	ELOB	Elongin-B	84637.1	77636	76948.1	78681.2	76279.2	71926	100483	100572	95049.5	111638	113222	105050	111977	114209	119336
Q15386	UBE3C_HUMAN	UBE3C	Ubiquitin-protein ligase E3C			366.3						290.494			231.284	166.534		257.774
Q15388	TOM20_HUMAN	TOMM20	Mitochondrial import receptor subunit TOM20 homolog	3090.9	2535.27	1019.37	3797.63	4171.65	2918.07	1961.87	3242.34	2352.78	2450.05	2650.62	1834.64	2170.53	4042.95	2500.43
Q15392	DHC24_HUMAN	DHCR24	Delta(24)-sterol reductase	1085.77	2071.87	1854	1887.28	1421.75	1426.15	2027.29	956.951	1192.75	1659.64	2088.94	2109.39	2158.1	2313.85	1923.72
Q15393	SF3B3_HUMAN	SF3B3	Splicing factor 3B subunit 3	11369.6	11346	11990	8053.76	9712.3	7528.46	8117.97	6842.66	7423.98	6311.14	5385.1	5836.88	5535.5	4851.88	5627.58
Q15427	SF3B4_HUMAN	SF3B4	Splicing factor 3B subunit 4	4747.76	4646.49	5494.53	4932.91	6022.67	6001.04	4326.02	3751	4264.99	3749.67	3716.76	3407.88	3681.67	4452.6	3038.43
Q15428	SF3A2_HUMAN	SF3A2	Splicing factor 3A subunit 2	4178.61	3926.77	3604.42	2884.95	2250.58	1685.44	2107.46	3357.17	1847.71	1670.79	1603.73	1881.77	1274.77	1373.79	1143.13
Q15436	SC23A_HUMAN	SEC23A	Protein transport protein Sec23A	4986.17	5043.64	3081	3097.93	3786.57	3178.89	4220.34	2749.64	4924.17	4033.3	5171.89	4214.7	2152.41	1175.45	1551.18
Q15437	SC23B_HUMAN	SEC23B	Protein transport protein Sec23B	6708.67	6179.26	5293.95	5443.24	5337.53	5114.96	8421.42	6802.1	8345.99	7576.42	7258.07	6389.95	4815.53	3987.76	3716.98
Q15459	SF3A1_HUMAN	SF3A1	Splicing factor 3A subunit 1	4848.01	4832.94	4057.06	3080.69	3547.65	3592.52	3484.76	2331.41	3008.81	2353.68	1897.03	1383.95	1142.38	1650.74	1256.11
Q15477	SKI2_HUMAN	SKIC2	Superkiller complex protein 2	4734.25	4947.16	4965.04	4546.16	5024.68	4952.75	4645.64	4790.36	4662.67	4827.17	5030.77	4874.73	5021.18	4835.15	5010.25
Q15643	TRIPB_HUMAN	TRIP11	Thyroid receptor-interacting protein 11	1513.29	1651.2	2888.99	1520.84	1620.39	1040.77	1673.41		1549.28	2152.55	1726.21	1774.69	1976.24	1661.4	2033.16
Q15650	TRIP4_HUMAN	TRIP4	Activating signal cointegrator 1	3024.49	2990.7	2970.76	3298.02	2695.41	2763.72	2230.09	2345.62	2825.45	2269.27	2421.76	2532.38	2532.6	2366.41	2006.14
Q15717	ELAV1_HUMAN	ELAVL1	ELAV-like protein 1	1742.03	1765.27	2103.38	2238.34	2330.83	2421.56	2453.39	2694.37	2504.74	2509.1	1513.15	1509	2211.01	2243.83	1654.66
Q15751	HERC1_HUMAN	HERC1	Probable E3 ubiquitin-protein ligase HERC1	2802.01	2072.59	1404.58	1102.95	1042.36	837.274	1146	1361.63	1662.6	1571.56	1276.94	1279.23	1552.61	1372.49	864.53
Q15785	TOM34_HUMAN	TOMM34	Mitochondrial import receptor subunit TOM34
Q15797	SMAD1_HUMAN	SMAD1	Mothers against decapentaplegic homolog 1	665.812	559.708	958.816	746.094	832.221	1013.8	932.66	946.394	934.316	1296.65	668.897	667.336	914.831	574.677	1051.36
Q15843	NEDD8_HUMAN	NEDD8	NEDD8	180283	224537	200238	203590	206203	220623	280202	297905	231873	316992	291277	288908	374858	314832	313101
Q15904	VAS1_HUMAN	ATP6AP1	V-type proton ATPase subunit S1	6570.07	7295.96	8952.5	12822.5	12063.2	11652.9	7747.41	7926.91	6782.89	9424.52	7209.14	5564.25	8331.68	7285.05	8163.16
Q16181	SEPT7_HUMAN	SEPTIN7	Septin-7	5490.46	5879.13	7101.22	8211.39	8048.98	8790.22	6484.9	7225.17	7378.38	8684.11	6927.7	6729.92	5381.13	6834.29	7255.26
Q16186	ADRM1_HUMAN	ADRM1	Proteasomal ubiquitin receptor ADRM1	1820.36	2497.21	1302.81	1703.15	1563.92	2279.62	2422.57	3686.7	3644.83	4430.32	2737.49	3416.42	2748.3	4196.93	3835.14
Q16204	CCDC6_HUMAN	CCDC6	Coiled-coil domain-containing protein 6		302.822		918.111	545.878		1181.4	966.81	1388.64	2327.75	2264.16	1851.04	4402.63	3738.95	4197
Q16401	PSMD5_HUMAN	PSMD5	26S proteasome non-ATPase regulatory subunit 5	3985.46	3322.8	4349.56	3208.6	3773.06	2590.43	3234.03	3358.08	3398.74	4686.32	3455.94	3814.56	3290.31	3778.3	2651.45
Q16513	PKN2_HUMAN	PKN2	Serine/threonine-protein kinase N2										1494.79					1960.49
Q16526	CRY1_HUMAN	CRY1	Cryptochrome-1									356.934	728.194	320.338	543.755	307.844	588.822	212.176
Q16531	DDB1_HUMAN	DDB1	DNA damage-binding protein 1	122381	111194	109427	98598.5	100905	97931.7	109432	116197	106958	100279	104261	104835	112910	111821	104881
Q16576	RBBP7_HUMAN	RBBP7	Histone-binding protein RBBP7	9028.19	7281.08	7708.95	13908.5	10975.3	10398.5	15968.4	14035.3	12097.4	14083.8	11984	9525.62	12738.9	10241.8	11105.7
Q16637	SMN_HUMAN	SMN2	Survival motor neuron protein	4695.07	5266.76	5576.69	6846.97	7765.02	7776.85	5875.61	6406.06	5210.07	7077.56	5371.57	5535.57	5363.94	7311.81	7791.76
Q16643	DREB_HUMAN	DBN1	Drebrin	578.703		294.577	1338.15	1170.71		1540.16	1258.13	570.599	2068.09	975.177	398.535	2284.51	717.208	290.499
Q16658	FSCN1_HUMAN	FSCN1	Fascin	2895.96	1890.56	1131.87	2071.69	994.197	1701.19	1677.77	1078.28	1193.16	2634.98	1737.2		1440.9		632.407
Q16665	HIF1A_HUMAN	HIF1A	Hypoxia-inducible factor 1-alpha	761.393	889.545	1441.59	750.797	808.273	511.878	1469.08	1337.66	1397.55	2610.04	3201.94	2831.14	3119.84	3175.91	2937.96
Q16719	KYNU_HUMAN	KYNU	Kynureninase
Q16795	NDUA9_HUMAN	NDUFA9	NADH dehydrogenase [ubiquinone] 1 alpha subcomplex subunit 9, mitochondrial	3035.21	2747.89	2798.08	2414.9	2012.08	2354.46	2000.1	2082.99	2032.48	2124.02	2303.2	2573.49	2257.81	2568.24	1872.48
Q16881	TRXR1_HUMAN	TXNRD1	Thioredoxin reductase 1, cytoplasmic	1629.87	763.186	280.602	789.419			1316.88	803.852	384.366	1107.08	759.954	313.474	626.733	195.399
Q16891	MIC60_HUMAN	IMMT	MICOS complex subunit MIC60	2769.11	3256.1	5308.38	10081.4	11058.3	13365	10976.3	10923.6	7693.41	4536.17	3557.65	2825.56	6221.36	8534.41	8811.83
Q2NL82	TSR1_HUMAN	TSR1	Pre-rRNA-processing protein TSR1 homolog		634.085	552.209	1158.4	751.847	746.595	578.401	743.163	688.405	319.965	874.284	821.13	589.788	626.4	532.147
Q2TAY7	SMU1_HUMAN	SMU1	WD40 repeat-containing protein SMU1	10072.7	10437.2	11386.5	9717.11	10634.7	10093.7	7285.53	6246.29	6031.81	5791.4	5011.97	4384.07	5966.56	6701.98	6165.15
Q2VPB7	AP5B1_HUMAN	AP5B1	AP-5 complex subunit beta-1	2166.41	1921.47	1957.31	1939.77	2131.74	1979.28	2052.46	1812	2053.61	1526.75	1649.72	1413.39	1903.7	1338.45	1411.71
Q3ZCQ8	TIM50_HUMAN	TIMM50	Mitochondrial import inner membrane translocase subunit TIM50	424.444		476.697	529.479	342.254		86.7801	326.787		227.782	112.88	367.974	388.361	382.037
Q4KMP7	TB10B_HUMAN	TBC1D10B	TBC1 domain family member 10B	1112.58	1250.23	1224.01	1181.5	1175.47	1132.27	1299.41	853.643	1482.07	916.338	1732.12	1104.86	671.853	892.85	1480.49
Q53EL6	PDCD4_HUMAN	PDCD4	Programmed cell death protein 4	1231.72	1275.27	1282.72	506.73	714.36	1075.47	4422.63	4803.68	5284.73	3974.77	4579.96	4022.68	1319.98	1150.76	916.94
Q53EZ4	CEP55_HUMAN	CEP55	Centrosomal protein of 55 kDa	1753.39	2040.38	2559.5	2004.42	1601.19	1676.75	1993.99	2570.34	2170.26	1737	2399.59	2457.73	1915.91	2224.66	2246.08
Q53G59	KLH12_HUMAN	KLHL12	Kelch-like protein 12	9203.95	9410.79	8395.07	7663.67	7909.72	7183.79	6837.28	7847.24	7044.46	6719.01	7615.26	6970.4	6583.53	6205.63	6008.61
Q53GT1	KLH22_HUMAN	KLHL22	Kelch-like protein 22	3076.51	2852.26	2625.89	2833.14	2621.84	2831.59	3405.05	3540.72	2902.83	3030.72	3326.53	3119.41	2938.01	2675.46	3224.29
Q53HC5	KLH26_HUMAN	KLHL26	Kelch-like protein 26	1033.9	906.083	894.47	1096.48	1034.77	783.934	1062.03	1672.11	818.654	1290.52	1189.72	1036.11	805.918	1152.44	1081.26
Q53HC9	EIPR1_HUMAN	EIPR1	EARP and GARP complex-interacting protein 1	1188.07		1026.92						732.643	1124.75		759.823			1070.58
Q562R1	ACTBL_HUMAN	ACTBL2	Beta-actin-like protein 2	7083.27	8214.29	7507.82	7734.51	9025.18	9143.76	6393.23	9330.51	7010.38	7321.29	6894.98	7648.46	7160.6	8924.47	8377.82
Q58FF6	H90B4_HUMAN	HSP90AB4P	Putative heat shock protein HSP 90-beta 4	5264.43	4200.65	5221.87	5988.22	4059.05	5228.1	5547.06	7113.9	4359.89	4836.3	5428.91	5390.97	7122.4	4856.87	5941.87
Q58WW2	DCAF6_HUMAN	DCAF6	DDB1- and CUL4-associated factor 6	6331.31	5985.82	5100.38	6065.71	5207.44	5313	6216.41	6520.91	6307.04	6767.35	6467.58	6927.9	6510.08	6115.18	6907.05
Q5FWF7	FBX48_HUMAN	FBXO48	F-box only protein 48	1128.82	1020.73	969.589				1142.42	2339.52	1465.9			1178.47	871.577	565.794	1208.49
Q5H9R7	PP6R3_HUMAN	PPP6R3	Serine/threonine-protein phosphatase 6 regulatory subunit 3	987.918	1870.96	1464.79	1771.47	1480.54	1055.23	1665.25	1130.81	1474.32	1752.52	1993.86	2021.19	2160.89	1648.77	1801.32
Q5JWF2	GNAS1_HUMAN	GNAS	Guanine nucleotide-binding protein G(s) subunit alpha isoforms XLas	519.419	689.047						783.81					1879.52	2100.48	2398.57
Q5QP82	DCA10_HUMAN	DCAF10	DDB1- and CUL4-associated factor 10	832.189	965.49	1702.12	741.638	1072.44	546.636	1159.96	1918.01	1706	1038.67	1792.97	1220.04	2487.52	1905.42	1387.91
Q5SRE5	NU188_HUMAN	NUP188	Nucleoporin NUP188	1610	1796.69	1803.88	1807.51	1660.72	1621.04	1800.61	1570.62	1923.62	1755.82	1977.47	2225.28	2072.86	2059.65	1748.77
Q5SW79	CE170_HUMAN	CEP170	Centrosomal protein of 170 kDa	1211.14	1201.28	1354.58	1335.44	1281.35	860.047	1326.5	1341.21	921.358	774.612	1321.03	857.177	1361.92	950.859	1325.56
Q5SWA1	PR15B_HUMAN	PPP1R15B	Protein phosphatase 1 regulatory subunit 15B			45.0866										334.132
Q5T011	SZT2_HUMAN	SZT2	KICSTOR complex protein SZT2						380.832	335.977							410.68
Q5T0N5	FBP1L_HUMAN	FNBP1L	Formin-binding protein 1-like	5667.54	6385.94	5546.96	5145.89	5359.89	5309.29	4258.8	4447.28	4448.65	4261.41	4818.11	5092.25	4162.48	4416.63	5196.06
Q5T0W9	FA83B_HUMAN	FAM83B	Protein FAM83B		813.643			910.968	502.813			292.714	408.104	499.874		782.136		726.908
Q5T447	HECD3_HUMAN	HECTD3	E3 ubiquitin-protein ligase HECTD3	583.687	883.974	682.784	1080.54		394.423			590.904		903.143		201.74	714.749	739.367
Q5T4S7	UBR4_HUMAN	UBR4	E3 ubiquitin-protein ligase UBR4	38846.6	42072.9	42861	42195.6	43862.1	46502.5	35981.6	33695.2	37451.8	35495.3	40592.7	41105.4	37428.5	35645.5	37435.9
Q5T6F0	DCA12_HUMAN	DCAF12	DDB1- and CUL4-associated factor 12	2248.64	2014.92	2216.98	1628.18	1294.27	1181.14	2206.77	2009.64	2183.4	2681.48	2771.7	2769.97	2777.94	2698.83	2931.99
Q5T749	KPRP_HUMAN	KPRP	Keratinocyte proline-rich protein	1080.39	845.905	510.778	1063.97										655.837
Q5T9A4	ATD3B_HUMAN	ATAD3B	ATPase family AAA domain-containing protein 3B	11342	9482.98	8950.16	8582.8	8894.38	9574.02	9195.69	8061.02	7677.37	5653.63	5296.84	4571.06	5104.71	6090.66	7372.41
Q5TA31	RN187_HUMAN	RNF187	E3 ubiquitin-protein ligase RNF187	16418.5	14977	15295.6	18554	18058.4	17052.6	23573.5	24050.1	23366.7	23758.6	25716.7	23860.8	22706.9	23349.2	24242.7
Q5TAQ9	DCAF8_HUMAN	DCAF8	DDB1- and CUL4-associated factor 8	24044.6	20888.2	19113.2	18505.6	17422.2	15828.8	21832.4	19932.7	20448.8	18771.7	19593.2	17130.5	17456.9	19509.5	18690.1
Q5TEC6	H37_HUMAN	H3-7	Histone H3-7	6300.09	3797.19	9125.38	5573.62	5909.93	7778.16	8202.27	10645.4	9207.66	8324.05	6410.38	5278.76	8932.4	8227.94	6453.67
Q5THJ4	VP13D_HUMAN	VPS13D	Intermembrane lipid transfer protein VPS13D	334.836		487.731		628.385	806.958	362.205		382.4			454.706	542.708
Q5TZA2	CROCC_HUMAN	CROCC	Rootletin	7209.5	8473.39	7837.13	7069.09	10897.6	13680.8	9308.59	8606.25	8690.63	8994.91	8129.79	7749.16	7823.1	7338.72	7722.84
Q5VIR6	VPS53_HUMAN	VPS53	Vacuolar protein sorting-associated protein 53 homolog	1417.62	1795.24	1350.08	2308.86	1344.29	1331.11	1344.66	1263.08	1468.6	1290.57	1816.16	1299.47	1630.89	956.815	1554.19
Q5VU43	MYOME_HUMAN	PDE4DIP	Myomegalin	10670.8	10367.7	11020.7	11650.2	11352.7	11382.8	9575.41	9069.2	9220.61	9778.47	9336.69	8882.57	7594.62	8072.04	8509.35
Q5VW32	BROX_HUMAN	BROX	BRO1 domain-containing protein BROX	631.095						521.302		359.68
Q5VW36	FOCAD_HUMAN	FOCAD	Focadhesin	1287.77	1718.55	1272.51	1176.3	988.033	711.317	734.866	637.741	1372.45	1035.19	676.609	1050.79	996.721	808.101	1082.85
Q5XUX0	FBX31_HUMAN	FBXO31	F-box only protein 31							291.535			537.857		296.295	439.974	834.62	1222.31
Q63HN8	RN213_HUMAN	RNF213	E3 ubiquitin-protein ligase RNF213	2905.32	2877.58	2627.05	1963.48	1951.39	2152.68	1837.76	1853.93	2114.68	2120.48	1879.92	2168.88	2323.48	2000.85	2079.21
Q63ZY3	KANK2_HUMAN	KANK2	KN motif and ankyrin repeat domain-containing protein 2	581.498		907.02		771.21	1053.54	586.099	973.113		823.897	673.562	560.52	604.459	656.368
Q68CZ6	HAUS3_HUMAN	HAUS3	HAUS augmin-like complex subunit 3	1442.59	1128.34	1770.11	1920.75	1950.31	1295.78	945.849	1670.5	1613.81	1582.18	1339.3	1593.36	887.185	1368.97	1878.28
Q68DK2	ZFY26_HUMAN	ZFYVE26	Zinc finger FYVE domain-containing protein 26	15599.8	13430.2	12678.1	14680.3	12224.3	12428.4	10945.4	11078.1	11733.9	12016.3	10937.6	11678.6	11754.7	11589.7	12096.8
Q6FI81	CPIN1_HUMAN	CIAPIN1	Anamorsin	644.393	324.282		3409.6	1113.35	985.774	1497.97		385.469	2040.44	696.898	349.566	1968.77	1048.13	797.594
Q6IA86	ELP2_HUMAN	ELP2	Elongator complex protein 2	1426.28	1726.56	1464.95	2091.79	1976.8	1578.23	1901.5	1538.71	2437.94	1649.41	1929.85	1631.43	2176.04	2003.99	2025.92
Q6IAA8	LTOR1_HUMAN	LAMTOR1	Ragulator complex protein LAMTOR1	478.964	762.306	794.108	1257.22	1502.81	863.699	1261.29	1122.87		1392.18	888.184	516.578	1077.88	1150.13	1427.93
Q6NW29	RWDD4_HUMAN	RWDD4	RWD domain-containing protein 4
Q6NZ36	FAP20_HUMAN	FAAP20	Fanconi anemia core complex-associated protein 20	1795.82				1511.74		1660.73	626.543	357.174	1681.62	1235.06	1399.22	638.362	1635.31
Q6NZ67	MZT2B_HUMAN	MZT2B	Mitotic-spindle organizing protein 2B	44150.8	43926.5	46803.7	42017.4	45672.7	43156.6	40252.8	46442.8	46971.5	40210.5	34342.1	38208.2	38246.6	35008.7	40922.4
Q6P161	RM54_HUMAN	MRPL54	Large ribosomal subunit protein mL54	2200.08		1056.46	1931.4			946.535	2193.47	2091.81	1771.47	1601.72	1641.5	1695.23	2259.77	2050.8
Q6P1J9	CDC73_HUMAN	CDC73	Parafibromin							845.511					665.573
Q6P1L8	RM14_HUMAN	MRPL14	Large ribosomal subunit protein uL14m	2170.97	2138.86	2123.86	2445.59	2359.78	2175.81	2844.22	2467.98	2486.75	2408.73	1931.46	2676.01	2468	2260.72	3097.46
Q6P1M3	L2GL2_HUMAN	LLGL2	LLGL scribble cell polarity complex component 2	703.396			685.448		1188.33	1033.92		596.938	809.915	1239.47	626.836	630.047	653.262	738.311
Q6P2Q9	PRP8_HUMAN	PRPF8	Pre-mRNA-processing-splicing factor 8	4480.64	4720.22	4958.21	3649.15	4442.95	4114.29	3588.68	2994.22	3394.63	3309.2	3295.08	3253.59	3783.91	3983.69	4156.26
Q6P3S6	FBX42_HUMAN	FBXO42	F-box only protein 42						269.502		1030.38	831.909	830.661	1751.93	2179.03	2482.81	2676.2	2501.73
Q6P5R6	RL22L_HUMAN	RPL22L1	Ribosomal protein eL22-like	9237.12	8629.38	9943.34	10970.4	9332.08	7935.26	8029.81	10039.2	8217.57	8742.97	6944.07	8411.61	9185.62	9156.53	10542.8
Q6PGP7	SKI3_HUMAN	SKIC3	Superkiller complex protein 3	3767.84	4719.63	4584.77	4196.97	4658.24	4369.42	4025.01	4169.5	4325.27	4174.6	4478.49	4518.04	3972.94	3918.99	3895.53
Q6PID8	KLD10_HUMAN	KLHDC10	Kelch domain-containing protein 10	9920.04	8427.53	7370.5	6990.85	5986.64	7336.15	6904.77	8728.96	9178.24	9192.56	9738.35	10171.7	12046.5	10387	9804.62
Q6PIJ6	FBX38_HUMAN	FBXO38	F-box only protein 38	1641.63	2079.45	1677.76	1249.19	1617.92	1397.48	2151.35	2701.17	1733.99	1981.96	1708.57	1842.23	2160.57	1491.05	1606
Q6PKG0	LARP1_HUMAN	LARP1	La-related protein 1		398.934	291.152	1211.36	340.174	1187.52	328.138	698.65			354.67		558.909	1220.54	753.478
Q6R327	RICTR_HUMAN	RICTOR	Rapamycin-insensitive companion of mTOR	904.715	1287.28	706.55	1086.54	887.329	1014.43	925.512	1144.01	1347.56	530.4	902.739	740.4	990.014	1021.26	1582.95
Q6RI45	BRWD3_HUMAN	BRWD3	Bromodomain and WD repeat-containing protein 3	1837.38	1995.72	1706.06	1474.56	1580.8	1001.67	1231.97	1255.11	1261.19	1351.94	992.445	423.037	597.063	593.975	747.046
Q6TFL4	KLH24_HUMAN	KLHL24	Kelch-like protein 24												394.949	408.285
Q6VN20	RBP10_HUMAN	RANBP10	Ran-binding protein 10	1865.13	2284.98	1859.43	1748.58	1621.34	1323.51	1540.08	1712.77	1426.89	1651.27	1397.42	1418.4	1719.58	1524.57	1865.25
Q6WRX3	ZY11A_HUMAN	ZYG11A	Protein zyg-11 homolog A		262.153						425.093			364.835	205.505	431.082
Q6ZNJ1	NBEL2_HUMAN	NBEAL2	Neurobeachin-like protein 2							131.134				141.442	65.167	86.5961
Q6ZYL4	TF2H5_HUMAN	GTF2H5	General transcription factor IIH subunit 5	1532.31	1117.84	1762.27		2284.8		1230.66	3179.25	1489.72	2022.83		2641.58
Q709F0	ACD11_HUMAN	ACAD11	Acyl-CoA dehydrogenase family member 11	3205.98	2255.52	2536.84	2735.02	3339.9	2898.44	1288.41	2880.53	2048.4	1818.4	2065.34	1483.56	1862.94	1673.87	1836.19
Q71UM5	RS27L_HUMAN	RPS27L	Ribosomal protein eS27-like	17940.1	18803.2	16661.4	21604.5	24880.6	33208.3	18463.2	22038.4	23287.6	18065	19197.4	21138	15625.7	20279	20434.2
Q7KZF4	SND1_HUMAN	SND1	Staphylococcal nuclease domain-containing protein 1	1162.93	913.822	950.94	1453.52	1254.93	1369.2	876.39	1571.65	1352.33	1370.85	977.413	906.754	818.143	1234.36	1123.41
Q7L014	DDX46_HUMAN	DDX46	Probable ATP-dependent RNA helicase DDX46													163.705
Q7L0Y3	TM10C_HUMAN	TRMT10C	tRNA methyltransferase 10 homolog C	1744.04	1692.95	2028.52	2459.84	2259.82	2849.24	3598.35	3230.97	2179.39	3362.96	3585.61	2978.14	2336.16	3465.43	3244.48
Q7L273	KCTD9_HUMAN	KCTD9	BTB/POZ domain-containing protein KCTD9	2439.95	2705.33	1980.86	1137.58	1063.06	890.475	1310.53	1364.58	1236.72	1938.81	1983.7	1765.23	1792.42	1337.91	1513.35
Q7L2H7	EIF3M_HUMAN	EIF3M	Eukaryotic translation initiation factor 3 subunit M	23729.1	23530.3	23088	16982	17099.6	16354.7	24016.8	20990.6	25565.3	18806.6	20481.5	21759	18109.9	20447.3	18565.8
Q7L576	CYFP1_HUMAN	CYFIP1	Cytoplasmic FMR1-interacting protein 1	1257.76	903.801	764.416		742.264	917.244	729.738	757.625	956.596	933.444	999.314	899.48	1075.58	990.859	1014.34
Q7L5N1	CSN6_HUMAN	COPS6	COP9 signalosome complex subunit 6	131041	120873	121295	109879	106899	106531	148510	154361	152522	144413	165193	154552	159218	157735	153167
Q7L5Y9	MAEA_HUMAN	MAEA	E3 ubiquitin-protein transferase MAEA	4579.24	4308.07	4143.86	3664.46	3851.07	3363.1	2997.31	3818.05	3999.68	3538.18	3783.99	3959.06	3490.78	3147.63	3002.84
Q7RTV0	PHF5A_HUMAN	PHF5A	PHD finger-like domain-containing protein 5A	2956.81	3127.42	3261.38	2084.43	2498.43	2099.31	1247.35	1786.25	1340.07	2466.73	1739.56	1349.09	1396.53	1517.11	780.579
Q7Z304	MAMC2_HUMAN	MAMDC2	MAM domain-containing protein 2		205.233	387.234										328.134	426.086	380.038
Q7Z3U7	MON2_HUMAN	MON2	Protein MON2 homolog	4236.56	4431.1	4107.45	3941.43	4243.34	4405.86	3526.98	3940.46	3897.24	4151.62	3692.94	4097.54	4527.33	4446.66	4485.95
Q7Z4G1	COMD6_HUMAN	COMMD6	COMM domain-containing protein 6	2738.85	2244.16	3037.45	1277.03	2273.1	2378.58	2014.94	1677.52	1873.43	1725.55	1471.99	2277.88	1753.84	1534.73	1969.57
Q7Z4L5	TT21B_HUMAN	TTC21B	Tetratricopeptide repeat protein 21B	1803.03	1025.02				1634.92			1250.13			1084.31	635.534
Q7Z4W1	DCXR_HUMAN	DCXR	L-xylulose reductase	810.076	943.686	1085.82	425.766		1935.25	738.814	1014.02		1622.02	995.463	973.397	651.149	986.834	779.296
Q7Z6M2	FBX33_HUMAN	FBXO33	F-box only protein 33	985.678	1170.15	1186.67	1125.47	1109.88	704.769	3732.35	4216.21	4561.98	3595.47	4261.84	4536.68	3675.67	3732.87	4055.86
Q7Z6Z7	HUWE1_HUMAN	HUWE1	E3 ubiquitin-protein ligase HUWE1	1817.88	1506.61	1434.74	1123.75	1968.73	1383.79	2208.47	3796.12	2409.35	2360.16	2451.77	2290.53	3942.72	2574.55	3675.93
Q7Z739	YTHD3_HUMAN	YTHDF3	YTH domain-containing family protein 3		981.025	473.275		728.048			1700.49	994.958	767.815		827.486	1493.37	1686.23	1036.57
Q7Z7G8	VP13B_HUMAN	VPS13B	Intermembrane lipid transfer protein VPS13B	2959.22	3392	3359.16	3432.98	3676.5	3550.77	3250.1	3132.68	3192.27	3382.58	3291.73	3361.06	3521.07	3115.1	3377.64
Q7Z7L7	ZER1_HUMAN	ZER1	Protein zer-1 homolog	6186.63	4767.82	4889.26	3403.19	3688.79	3603.33	6355.08	7587.93	7673.61	7656.06	8863.17	8164.74	8330.15	7215.44	7772.97
Q86T03	PP4P1_HUMAN	PIP4P1	Type 1 phosphatidylinositol 4,5-bisphosphate 4-phosphatase				1203.8			511.397		726.073		665.912	637.643	578.42		1074.85
Q86TG7	PEG10_HUMAN	PEG10	Retrotransposon-derived protein PEG10	2287.51	1824.99	2485.86	1992.7	2194.33	2120.81	1873.12	1757.19	1577.15	1961.44	1989.86	2266.83	2720.75	3013.23	2132.26
Q86TN4	TRPT1_HUMAN	TRPT1	tRNA 2'-phosphotransferase 1	202.691		257.48	464.744	513.118							248.151	280.643
Q86TU7	SETD3_HUMAN	SETD3	Actin-histidine N-methyltransferase	1144.24	1074.95	1382.13	2322.73	1859.54	2025.09	1546.75	2477.94	1452.57	2246.22	1753.28	1612.56	1848.21	2670.66	2566.75
Q86U42	PABP2_HUMAN	PABPN1	Polyadenylate-binding protein 2	1984.79	931.121	1295.55	4231.76	1851.87	1815.9	3934.97	2113.56	1175.09	3137.1	1840.54	738.109	4136.9	1525.65	1126.87
Q86UP2	KTN1_HUMAN	KTN1	Kinectin	2662.7	2082.13		7008.74	3732.94	2472.31	6087.02	4592.13	3089.36	5803.66	4281.54	2722.7	5624.76	4159.94	2967.05
Q86UU1	PHLB1_HUMAN	PHLDB1	Pleckstrin homology-like domain family B member 1	2194.27	1607.02	1244.49	1162.93	2541.73	1458.79	1076.15	1632.84	1391.82	1443.99	1186.03	1019.05	1290.3	1015.52	1263.45
Q86V81	THOC4_HUMAN	ALYREF	THO complex subunit 4	4198.79	1829.2	1325.78	19339.6	7324.58	4106.55	15568.8	8048.5	2591.13	13489	5888.92	2653.57	13888	5538.35	3736.11
Q86VP1	TAXB1_HUMAN	TAX1BP1	Tax1-binding protein 1	863.234	774.899	695.391	325.844	884.099		939.491	1338.95	1016.07	1390.67	1271.8	1213.36	1301.74	1656.7	945.508
Q86VP6	CAND1_HUMAN	CAND1	Cullin-associated NEDD8-dissociated protein 1	467.198	595.147	541.701	822.329	1547.37	466.081	382.633	558.693	591.161	580.474	897.727	461.111	1024.3	657.499	934.563
Q86W11	ZSC30_HUMAN	ZSCAN30	Zinc finger and SCAN domain-containing protein 30
Q86W34	AMZ2_HUMAN	AMZ2	Archaemetzincin-2		16908.6	14598.5	21573.2	7292.49	68014.3	27302.3	29216.2	31975.2	44264.1	37635.4	23172	28386.3	35155.2	34095.7
Q86WA8	LONP2_HUMAN	LONP2	Lon protease homolog 2, peroxisomal		447.827	433.484	5184.49	4684.05	5311.82	3390.6	3988.99	2831.82	2288.21	2092.76	2288.54	2524.39	2918.53	2730.13
Q86X10	RLGPB_HUMAN	RALGAPB	Ral GTPase-activating protein subunit beta	2151.54	1940.14	2363.52	1323.83	1602.02	1595.09	978.115	1288.18	1531.54	1504.4	1419.44	1776.1	1368.4	1508.91	1794.01
Q86X55	CARM1_HUMAN	CARM1	Histone-arginine methyltransferase CARM1	3748.5	3102.37	3411.78	4004.78	4132.24	3748.55	3406.84	4346.07	3171.02	4230.61	4147.35	3197.26	4019.45	4528.12	4671.55
Q86X83	COMD2_HUMAN	COMMD2	COMM domain-containing protein 2	8196.29	8868.88	7818.59	6502.91	6859.07	6669.44	5625.68	5740.71	7655.98	6518.76	7142.31	7384.07	6469.31	5821.03	5969.97
Q86XK2	FBX11_HUMAN	FBXO11	F-box only protein 11	2195.17	2204.84	2018.92	1924.46	2116.57	1929.9	2020.42	2533.8	2098.28	2017.1	1962.36	2113.43	1877.36	2302.26	1921.15
Q86Y79	PTH_HUMAN	PTRH1	Peptidyl-tRNA hydrolase		938.014		1162.61	614.378	596.657				765.258
Q86YD1	PTOV1_HUMAN	PTOV1	Prostate tumor-overexpressed gene 1 protein	5230.79	4544.6	4690.07	3446.87	3600.61	3529.07	4296.81	4345.55	4675.3	5509.79	6794.84	6223.13	8430.29	7102.13	7656.19
Q86YP4	P66A_HUMAN	GATAD2A	Transcriptional repressor p66-alpha	267.229	211.682	223.327						227.272
Q86YT6	MIB1_HUMAN	MIB1	E3 ubiquitin-protein ligase MIB1	4135.02	4452.47	3641.83	3926.95	3516.51	4132.85	3901.89	3840.88	3900.9	3232.85	3718.33	4061.93	4289.03	3927.95	3915.26
Q86YV9	HPS6_HUMAN	HPS6	BLOC-2 complex member HPS6	5736.66	6149.98	5857.24	6519.5	5053.05	4901.3	5165.9	5622.3	5424.59	5263.95	5665.32	5141.56	5464.16	4902.98	6000.65
Q8IUR7	ARMC8_HUMAN	ARMC8	Armadillo repeat-containing protein 8	5000.8	5289.11	4311.37	4650.1	4169.4	4266.16	4110.68	4278.15	4642.32	4162.23	3570.28	4157.44	3732.27	3800.99	3909.82
Q8IVS2	FABD_HUMAN	MCAT	Malonyl-CoA-acyl carrier protein transacylase, mitochondrial		620.791		546.324	352.289	825.599		349.95	696.075	275.99	548.514	470.892	194.227	896.101	383.673
Q8IVV7	GID4_HUMAN	GID4	Glucose-induced degradation protein 4 homolog	2042.93	1530.78		1637.75			1993.93	865.364	1053.94	1136.81	1236.73	1288.33	1560.89	1452.99
Q8IWS0	PHF6_HUMAN	PHF6	PHD finger protein 6	3023.47	2719.95	2951.53	3955.66	3357.15	1667.06	2161.19	2572.61	2423.7	2674.49	2912.09	2342.23	1963.61	1540.03	1953.7
Q8IWV7	UBR1_HUMAN	UBR1	E3 ubiquitin-protein ligase UBR1	1343.53	1962.92	1784.71	1437.35	1706.23	1285.94	1194.63	1547.7	981.246	949.76	1287.07	1196.1	1586.17	1321.85	1401.73
Q8IWV8	UBR2_HUMAN	UBR2	E3 ubiquitin-protein ligase UBR2		417.058	599.08	603.925		790.474	733.508	562.584		637.226			677.256		1044.12
Q8IWX8	CHERP_HUMAN	CHERP	Calcium homeostasis endoplasmic reticulum protein			606.964			511.23	531.82			332.631		289.488	635.494		375.654
Q8IX18	DHX40_HUMAN	DHX40	Probable ATP-dependent RNA helicase DHX40	651.474	750.287	916.888	1238.22	903.561	894.093	721.001		583.642	1103.53	897.7	878.862	888.377	708.593	761.905
Q8IXB1	DJC10_HUMAN	DNAJC10	DnaJ homolog subfamily C member 10	3348.98	3036.04	2622.85	3122.11	3703.86	2929.59	3482.99	3275.23	3053.05	3297.15	3424.03	2977.8	3150.62	2981.87	4364.81
Q8IXH7	NELFD_HUMAN	NELFCD	Negative elongation factor C/D	15480.4	17489	16317.1	15942.9	16621.8	17472.6	15780.5	16439.4	17056.1	14722.9	17729.8	17414.4	14588.6	15133	14894.3
Q8IXQ6	PARP9_HUMAN	PARP9	Protein mono-ADP-ribosyltransferase PARP9	4910.87	5262.25	5124.53	5205.61	5570.14	5312.8	4759.85	4679.33	5107.98	5150.95	4862.5	5067.4	4293.12	4662.26	4880.64
Q8IYI6	EXOC8_HUMAN	EXOC8	Exocyst complex component 8	363.668	357.938	257.969	457.783	548.228	493.411			403.191	319.331	283.335	291.459		472.471	467.076
Q8IYT4	KATL2_HUMAN	KATNAL2	Katanin p60 ATPase-containing subunit A-like 2	30860.9	21580.6	22693.8								46316.6		56726	48165.3
Q8IZ83	A16A1_HUMAN	ALDH16A1	Aldehyde dehydrogenase family 16 member A1	9665.32	9350.68	10635.9	13573.4	13449.7	12749	9439.93	8664.09	10543.1	9870.09	9543.25	10259.3	7596.73	7912.51	8195.7
Q8N1B4	VPS52_HUMAN	VPS52	Vacuolar protein sorting-associated protein 52 homolog	1340.6	1414.38	1335.59	1155.43	1332.66	1097.98	1036.58	1130.69	1449.74	964.391	1697.95	1476.22	1150.34	1019.71	1240.44
Q8N1F7	NUP93_HUMAN	NUP93	Nuclear pore complex protein Nup93	2013.64	2201.35	1507.27	2283.65	2041.16	2159.74	2349.58	2890.24	1851.96	2333.02	2187.56	2355.1	2594.22	2065.58	2464.99
Q8N257	H2B3B_HUMAN	H2BC26	Histone H2B type 3-B	6557.08	5451.92	8897.49	5689.61	6200.84		9030.17	12704.7	10368.7	9996.84	6875.29	5370.44	5969.6	8354.02	7740.97
Q8N2K1	UB2J2_HUMAN	UBE2J2	Ubiquitin-conjugating enzyme E2 J2	17338	19095	21839	23311.2	21570	25075.4	23005.7	24456.8	22568.7	22983.5	17602.1	19170.1	16733.4	22400.1	19834.8
Q8N3C0	ASCC3_HUMAN	ASCC3	Activating signal cointegrator 1 complex subunit 3	2190.46	1761.02	1929.8	1323.64	1304.7	1113.6	1325.08	1479.55	1397.23	1318.28	1627.62	1742.33	1499.03	1276.96	1279.7
Q8N442	GUF1_HUMAN	GUF1	Translation factor GUF1, mitochondrial	397.201		380.396			785.799	368.766	492.761		149.153	424.828	345.342		458.412
Q8N5D0	WDTC1_HUMAN	WDTC1	WD and tetratricopeptide repeats protein 1	2761.23	2731.53	2474.18	2611.66	2710.69	2603.08	2195.16	2466.63	3085.27	3069.69	2884.97	3189.82	2586.17	3150.01	2894.26
Q8N668	COMD1_HUMAN	COMMD1	COMM domain-containing protein 1	2581.73	3021.1	2763.3	1625.68	2074.22	2075.02	2374.18	1659.35	1721.93	1916.54	2052.8	2355.89	1990.85	1884.26	1814.54
Q8N983	RM43_HUMAN	MRPL43	Large ribosomal subunit protein mL43	413.323	1150.25		878.134						1106.22		286.644	991.165		1401.5
Q8N9N2	ASCC1_HUMAN	ASCC1	Activating signal cointegrator 1 complex subunit 1	2665.2	2103.93	2347.81	1643.43	1498.86	986.912	1737.46	1656.63	1941.7	1783.1	1746.65	2204.92	1902.56	1286.61	1480.26
Q8NB46	ANR52_HUMAN	ANKRD52	Serine/threonine-protein phosphatase 6 regulatory ankyrin repeat subunit C	2116.09	2088.22	2401.57	1845.81	785.264	2598.18	1644.65	2229.7	2095.86	2659.63	2096.65	1778.79	1751.59	1506.26	2438.82
Q8NB91	FANCB_HUMAN	FANCB	Fanconi anemia group B protein	1070.16	772.045	693.327		609.573	941.697	549.646	547.574	1019.2	663.904	896.812	361.673	426.037	639.601	402.472
Q8NBJ5	GT251_HUMAN	COLGALT1	Procollagen galactosyltransferase 1	258.569	168.383		373.619	573.58	441.265		565.076		236.821	232.723	147.557	279.636	195.025	366.793
Q8NBM4	UBAC2_HUMAN	UBAC2	Ubiquitin-associated domain-containing protein 2	7074.23	6700.24	5135.29	3923.74	4129.24	3760.73	6658.87	8153.81	6216.64	7876.26	7004.02	7365.05	7831.98	8118.43	7396.22
Q8NBS9	TXND5_HUMAN	TXNDC5	Thioredoxin domain-containing protein 5	1298.15	626.21		5922.71	1978.4		2849.3	1850.08		3228.11	1614.87		4420.81	1534.61	1454.95
Q8NC51	SERB1_HUMAN	SERBP1	SERPINE1 mRNA-binding protein 1	8368.01	9025.84	8756.65	7328.49	8419.87	7914.44	8072.38	8445.74	8296.61	7039.86	8202.56	8446.46	12287.9	9272.61	8548.58
Q8NCA5	FA98A_HUMAN	FAM98A	Protein FAM98A	935.493	728.137	671.661	920.955	812.014	1045.85	640.672	757.4	826.881	630.386		843.398	776.534	969.45	1001.08
Q8NCJ5	SPRY3_HUMAN	SPRYD3	SPRY domain-containing protein 3	1881.24	1585.98	1302	1788.49	1711.74	2045.03	1795	1847.27	1247.18	2614.03	1734.05	1505.31	1911.74	2135.22	2070.11
Q8NDN9	RCBT1_HUMAN	RCBTB1	RCC1 and BTB domain-containing protein 1	2359.62	2016.45	1818.6	2049.64		2482.08	2672	1806.76	2470.98	2307.85	3174.47	1710.48		2140.85	1156.89
Q8NE71	ABCF1_HUMAN	ABCF1	ATP-binding cassette sub-family F member 1		491.49	273.557		549.797	361.738	647.8		483.277	683.986	413.922	657.548	299.875		183.222
Q8NEB9	PK3C3_HUMAN	PIK3C3	Phosphatidylinositol 3-kinase catalytic subunit type 3	10358.8	11547.1	10200.8	10783	11024.4	11320.5	9174.42	9793.06	9739.27	9905.32	10899.5	11271.2	8818.07	9017.02	10854.6
Q8NEZ3	WDR19_HUMAN	WDR19	WD repeat-containing protein 19	831.13	929.77	788.953	958.902	135.726		708.028	629.037	772.803	680.691	895.943	1288.62		714.453	676.188
Q8NEZ5	FBX22_HUMAN	FBXO22	F-box only protein 22	1436.86	975.761	991.829	1517.75	1346.79	2034.2	6026.71	6474.63	6465.17	5374.5	6060.19	6203.2	4079.78	4353.75	3654.66
Q8NFH3	NUP43_HUMAN	NUP43	Nucleoporin Nup43	1993.94	1832.82	1621.95	2507.26	1927.35	1877.81	2391.96	2049.65	1504.55	2407.1	2443.11	1884.52	1323.48	1518.19	1924.1
Q8NFH4	NUP37_HUMAN	NUP37	Nucleoporin Nup37	3774.08	3534.28	3575.81	3176.41	3668.56	2786.36	2280.25	3703.19	2925.5	2776.32	2574.75	2950.84	2527.59	2250.35	3243.27
Q8NFH8	REPS2_HUMAN	REPS2	RalBP1-associated Eps domain-containing protein 2		478.296	642.815	820.038	807.618	904.056	591.436	312.73	424.314	481.302			845.487	558.778	861.09
Q8NFJ5	RAI3_HUMAN	GPRC5A	Retinoic acid-induced protein 3	1457.6	1693.94	2231.09	2225.18	1284.33	2051.93			1482.14	2156.34		1033.29	897.553	1764.99	2090.62
Q8NHY2	COP1_HUMAN	COP1	E3 ubiquitin-protein ligase COP1	895.654	1524.06	941.23	782.166	902.115	488.174	338.785	454.918	400.035	519.154	603.158	668.846	628.748	808.691
Q8TAE8	G45IP_HUMAN	GADD45GIP1	Large ribosomal subunit protein mL64	2550.83	2399.98	2269.36	3597.19	2600.39	2265.29	3296.56	3862.32	1549.05	2905.66	2566	2975.67	3273.69	2980.93	3823.61
Q8TAF3	WDR48_HUMAN	WDR48	WD repeat-containing protein 48	1187.58	901.308		1329.73	1433.43		1157.74	990.259	986.849	1293.37	1394.19	1301.73	1165.55	1077.13	1625.03
Q8TAG9	EXOC6_HUMAN	EXOC6	Exocyst complex component 6	1682.49	2123.03	1888.03	2176.33	1748.44	1971.6	1657.28	2164.23	1551.69	1579.9	1707.19	1782.95	1715.06	1899.69	1401.25
Q8TAT6	NPL4_HUMAN	NPLOC4	Nuclear protein localization protein 4 homolog	5610.67	4895.58	4076.66	3103.78	2292.95	2583.15	12491.6	13227.3	11639.1	14037.6	14340.6	14199.4	13409.6	13747.6	13522.3
Q8TBB5	KLDC4_HUMAN	KLHDC4	Kelch domain-containing protein 4		709.328	788.513	954.497	907.639		1009.7	529.072	547.828	240.16	581.135		600.956	430.693	896.181
Q8TBX8	PI42C_HUMAN	PIP4K2C	Phosphatidylinositol 5-phosphate 4-kinase type-2 gamma	1271.77	859.875	1193.45	1551.18	1964.16	1592.77	1366.95	1947.25	1143.48	1542.9	1852.84	1216.57	1344.97	1654.83	1179.9
Q8TD16	BICD2_HUMAN	BICD2	Protein bicaudal D homolog 2	6031.97	6546.35	6402.36	6446.01	6183.58	5621.41	5535.31	5630.58	5966.3	5887.55	5905.88	6421.4	5755.21	6111.14	5473.52
Q8TDB6	DTX3L_HUMAN	DTX3L	E3 ubiquitin-protein ligase DTX3L	6536.43	6932.54	6250.62	5998.66	5943.11	6215.1	6379.19	6346.06	6583.77	5686.77	6650.53	6373.67	5140.05	5360.57	5783.15
Q8TEB1	DCA11_HUMAN	DCAF11	DDB1- and CUL4-associated factor 11	8973.44	8736.77	8862.77	8622.63	9667.29	8192.04	7893.23	7867.42	8520	7798.35	8748.57	8690.82	6696.57	7461.15	7179.01
Q8TEL6	TP4AP_HUMAN	TRPC4AP	Short transient receptor potential channel 4-associated protein	5764.3	5594.36	4782.02	3227.17	3657.98	3082.39	4585.03	4999.84	5151.49	5663.61	6425.91	6264.06	9722.44	8142.21	8919.89
Q8TEQ6	GEMI5_HUMAN	GEMIN5	Gem-associated protein 5	3012.32	2341.51	2621.55	4761.76	4423.29	4051.62	2975.63	3415.99	3065.43	3612.82	3098.71	3105.16	3066.13	3285.81	3180.93
Q8TEU8	WFKN2_HUMAN	WFIKKN2	WAP, Kazal, immunoglobulin, Kunitz and NTR domain-containing protein 2	707.245	555.361	621.934	1680.88	2271.5	1748.85	1326.09	1896.6	1370.56	1198.6	1983.31	1500.5	2433	1267.56	1505.15
Q8TEX9	IPO4_HUMAN	IPO4	Importin-4	2056.22	2321.06	1946.13	2343.02	2178.57	1811.87	1883.53	1873.29	2317.2	1797.94	2327.39	2047.49	2025.32	1786.97	2226.05
Q8TF72	SHRM3_HUMAN	SHROOM3	Protein Shroom3	7902.58	7252.76	11195.2	26122.1	22396.7	26155.9	15736.4	23685	12793	21524.4	18512	16777.5	21540.7	11544.6	20008.5
Q8WU90	ZC3HF_HUMAN	ZC3H15	Zinc finger CCCH domain-containing protein 15	5867.74	5614.8	8359.45	16715.9	11310.6	11307.4	10370.5	13953.2	8244.62	10215.5	12032.8	10005.1	5448.14	6418.22	11884
Q8WUH2	TGFA1_HUMAN	TGFBRAP1	Transforming growth factor-beta receptor-associated protein 1	3489.02	3343.4	3666.84	3224.51	2588.95	2577.07	3932.88	4388.59	4674.91	3233.84	3487.64	3488.16	3285.15	4876.81	2711.2
Q8WUH6	TM263_HUMAN	TMEM263	Transmembrane protein 263							1134.03			1436.3	897.043			799.851	602.453
Q8WUM0	NU133_HUMAN	NUP133	Nuclear pore complex protein Nup133	2588.33	2628.47	2476.66	2837.01	2466.64	2568.78	2652.79	2547.67	2709.98	2485.91	2316.55	2515.74	1660.8	1971.31	1956.28
Q8WUY1	THEM6_HUMAN	THEM6	Protein THEM6	7668.37	6566.59	6891.65	5962.75	6859.64	6893.58	5613.85	3168.8	6249.31	5728.71	5336.51	5557.23	5822.01	5274.99	4203.2
Q8WVM0	TFB1M_HUMAN	TFB1M	Dimethyladenosine transferase 1, mitochondrial	824.578	794.25	672.141			791.712	616.761	780.791	499.883	984.446	897.768	1239.51	882.487	933.944	810.855
Q8WVP5	TP8L1_HUMAN	TNFAIP8L1	Tumor necrosis factor alpha-induced protein 8-like protein 1	1488.58	1489.09	1815.15	2167.91	1881.94	1585.37	1905.47	1519.82	1666.91	1403.07	1682.43	1459.15	1320.23	2128.13	1719.57
Q8WVZ9	KBTB7_HUMAN	KBTBD7	Kelch repeat and BTB domain-containing protein 7	856.408	819.298	836.672	1126.19	1097.78	840.956	1648.38	820.319	1685.17	1378.07	1712.65	1467.33	1450.79	2054.94	1802.89
Q8WWI1	LMO7_HUMAN	LMO7	LIM domain only protein 7	196.123	442.754											284.701
Q8WWM7	ATX2L_HUMAN	ATXN2L	Ataxin-2-like protein				625.773					657.634		720.154	214.345	769.685		581.078
Q8WWQ0	PHIP_HUMAN	PHIP	PH-interacting protein	1953.29	2590.68	2032.29	1059.17	1263.96	1302.09	1529.77	561.466	1584.95	818.479	1009.56	661.952	482.183	731.635	822.051
Q8WWY3	PRP31_HUMAN	PRPF31	U4/U6 small nuclear ribonucleoprotein Prp31	721.518	635.049	555.567	702.223			1057.1	1110.71	708.288	1328.82	595.836	1139.06	852.533		1612.97
Q8WX92	NELFB_HUMAN	NELFB	Negative elongation factor B	11213.6	12342.9	12516.4	10984.8	11019.5	12046.6	12002.4	10747.7	10118.2	10524.6	11317.5	11587.4	11116.9	9831.94	10157.5
Q8WX93	PALLD_HUMAN	PALLD	Palladin				3563.66	4749.95	4456.8	4053.58	4195.35		7223.81	3745.48	608.351	4098.09	2761.89
Q8WXC6	CSN9_HUMAN	COPS9	COP9 signalosome complex subunit 9	151.213						599.633							84.0167
Q8WXD5	GEMI6_HUMAN	GEMIN6	Gem-associated protein 6	2387.97	2632.5	2964.98	4781.54	4538.74	4039.68	3909.1	4892.85	3288.51	4309.92	4444.52	3682.33	2781.04	4044.63	4717.17
Q8WXH0	SYNE2_HUMAN	SYNE2	Nesprin-2	2789.98	2611.29	2652.1	3023.59	3075.17	2950.26	2862.94	2509.58	2915	3040.89	2899.82	2559.53	2384.55	2741.82	2349.99
Q8WXI9	P66B_HUMAN	GATAD2B	Transcriptional repressor p66-beta	358.442	419.027	779.641	659.421	500.895	347.923	474.687	12759.8			432.816	659.212	328.881	476.571	665.462
Q8WYQ3	CHC10_HUMAN	CHCHD10	Coiled-coil-helix-coiled-coil-helix domain-containing protein 10, mitochondrial				4389.93	3103.24	2218.03	2239.93		824.422	2248.71	1172.42		1792.31	1200.58	980.338
Q92466	DDB2_HUMAN	DDB2	DNA damage-binding protein 2	9745.43	7296.41	8191.82	7507.37	7288.07	7813.04	7460.01	7700.06	7667.33	5611.41	5524.25	5773.74	4960.23	5553.13	4892.89
Q92499	DDX1_HUMAN	DDX1	ATP-dependent RNA helicase DDX1			970.53	991.172	557.088		1212.07	1268.79		678.005	441.822	865.932	850.187	1038.56	1067.11
Q92522	H1X_HUMAN	H1-10	Histone H1.10	1212.1	1984.33	1600.65	2264.25	2492.91	2355.42	1459.93	2094.47	2018.73	1945	1717.51	1868.07	1709.54	1612.78	1098.22
Q92552	RT27_HUMAN	MRPS27	Small ribosomal subunit protein mS27	3191.56	3649.87	3222	3649.84	3750.45	3498.72	3565.49	3249.85	3169.76	3722.98	2885.74	3339.26	3730.36	3846.27	3522.28
Q92572	AP3S1_HUMAN	AP3S1	AP-3 complex subunit sigma-1	10000.9	9062.53	9506.07	11151.4	11671.7	11485.4	11990.3	10265.7	10822.4	13743.8	10731.9	10362	11293.2	12215.5	14263.5
Q92597	NDRG1_HUMAN	NDRG1	Protein NDRG1				3898.07	1388.24		5105.92	2096.62		2389.75			5012.93	1516.48	612.713
Q92599	SEPT8_HUMAN	SEPTIN8	Septin-8	1729.46	2713.8	2783.77	2226.7	2638.68	2442.69	2832.29	3346.56	3364.37		3032.35	2904.3	2313.78	2565.01	2251
Q92600	CNOT9_HUMAN	CNOT9	CCR4-NOT transcription complex subunit 9	5194.61	5777.63	5219.45	5045.41	5311.32	5706.45	4417.04	4372.99	4521.81	5759.12	5126.61	4623.49	5388.95	5024.48	5166.13
Q92615	LAR4B_HUMAN	LARP4B	La-related protein 4B	1111.88
Q92616	GCN1_HUMAN	GCN1	Stalled ribosome sensor GCN1	372.193	326.856									450.725	319.886	322.203	545.197
Q92621	NU205_HUMAN	NUP205	Nuclear pore complex protein Nup205	3616.11	3145.04	2881.88	2770.14	2920	3067.71	2366.23	2913.55	2728.98	2640.17	2959.99	2672.45	3225.49	2421.22	2571.41
Q92624	APBP2_HUMAN	APPBP2	Amyloid protein-binding protein 2	7074.51	6480.39	6577.35	7081.02	6645.24	6126.19	7955.14	8242.74	9284.53	9245.18	10338.1	9663.22	10858.7	10486.9	9491.16
Q92665	RT31_HUMAN	MRPS31	Small ribosomal subunit protein mS31	2162.52	2307.58	2081.73	1941.5	2008.09	2011.87	1981.22	1757.04	2144.27	2226.83	1599.76	2316.16	1857.04	2432.45	1471.5
Q92734	TFG_HUMAN	TFG	Protein TFG	17771.5	22230.5	26667.1	28699.6	28408	21030.7	24133.9	23912.9	30038	21137.6	12686.6	15272.1	16383.2	18220	10722.2
Q92759	TF2H4_HUMAN	GTF2H4	General transcription factor IIH subunit 4	1633.23	1464	1937.7	2231.25	2057.35	2642.48	1798.81	2818.63	2256.01	2523.75	1991.15	2110.64	1826.03	1716.83	1699.36
Q92769	HDAC2_HUMAN	HDAC2	Histone deacetylase 2	1809.22	1867.37	2321.1	3488.27	3199.62	2847.9	3249.46	2472.43	2785.73	1690.6	2559.94	2472.15	1325.98	1646.66	2580.15
Q92839	HYAS1_HUMAN	HAS1	Hyaluronan synthase 1	5114.75	6421.53	4882.96	4750.78	5084.67	6314.06	7818.04	6020.43	6145.48	7257.63	6567.32	8493.61	6144.53	8655.8	6929.2
Q92890	UFD1_HUMAN	UFD1	Ubiquitin recognition factor in ER-associated degradation protein 1	4496.84	4387.7	3473.67	1928.66	1766.39	2008.1	10739.3	9179.64	10398.4	11387.7	12430.3	12254.7	11411.6	12564.9	10390.8
Q92900	RENT1_HUMAN	UPF1	Regulator of nonsense transcripts 1			235.942					435.385			370.364	153.409	232.107
Q92905	CSN5_HUMAN	COPS5	COP9 signalosome complex subunit 5	84673.9	80621.8	75830.4	65808	64400.1	64234.7	92584.5	97191.8	96112	97501.1	103339	107202	104702	110656	103614
Q92917	GPKOW_HUMAN	GPKOW	G-patch domain and KOW motifs-containing protein	4113.25	4392.7	4512.79	5090.5	4471.2	5381.72	4548.54	4268.22	4627.59	5031.97	4683.93	5099.76	5363.44	5742.73	5349.26
Q92945	FUBP2_HUMAN	KHSRP	Far upstream element-binding protein 2	1558.71		408.914	8303.94	2651.52		4510.47	1411.35		4080.92	1285.02	830.602	5883.57	2057.84	1255.69
Q92974	ARHG2_HUMAN	ARHGEF2	Rho guanine nucleotide exchange factor 2				882.43		998.597			814.516	1031.84		1197.06			587.391
Q92979	NEP1_HUMAN	EMG1	Ribosomal RNA small subunit methyltransferase NEP1	3343.71	3134.15	3101.44	3832.76	3715.9	4200.78	3780.57	3875.79	3853.04	3963.03	2836.24	3321.74	3638.76	4455.49	3672.42
Q92989	CLP1_HUMAN	CLP1	Polyribonucleotide 5'-hydroxyl-kinase Clp1	1596.02	2031.1	1614.49	2518.14	2155.33	1936.35	1848.3	1673.23	1943.39	2246.65	1791.75	1447	1253.82	1835.61	1611.9
Q93008	USP9X_HUMAN	USP9X	Ubiquitin carboxyl-terminal hydrolase 9X	2288.87	2283.68	2284.67	1977.06	2170.42	2257.42	1969.36	2290.49	2287.39	2175.81	2272.73	2170.8	2356.06	2454.16	2473.86
Q93009	UBP7_HUMAN	USP7	Ubiquitin carboxyl-terminal hydrolase 7	7779.07	7094.99	6709.58	6895.05	7251.62	6538.57	7905.62	8883.14	8353.48	7886.7	6687.23	6651.34	6644.79	6336.52	5345.16
Q93050	VPP1_HUMAN	ATP6V0A1	V-type proton ATPase 116 kDa subunit a 1	9087.62	8316	10244.1	12496.1	11879.4	12767.8	10299.6	9828.64	8233.15	10967	10355.9	9861.27	10132	11780.2	11597.1
Q93100	KPBB_HUMAN	PHKB	Phosphorylase b kinase regulatory subunit beta	40052.8	35993.3	38244.6	30367.8	33311.7	33645.5	28236.2	28421.4	33106.1	30904.3	28865.3	28180.9	26318.3	25164.2	27061.4
Q969F9	HPS3_HUMAN	HPS3	BLOC-2 complex member HPS3	2427.3	2619.94	1876.56	2567.55	2342.79	1854.98	1948.96	2406.77	2374.3	2835.29	2170.92	2336.03	2526.18	2286.07	2365.64
Q969Q0	RL36L_HUMAN	RPL36AL	Ribosomal protein eL42-like	1897.11	2100.67	2084.04	2589.9	2192.24	1813.75	1493.65	1813.55	3060.21	2173.38	2450.18	2168.11	2295.45	2023.3
Q969U6	FBXW5_HUMAN	FBXW5	F-box/WD repeat-containing protein 5		620.818					1094.42	682.822	1332.19	1661.13	1489.68	1475.63	2087.02	1923.12	1127.31
Q969X5	ERGI1_HUMAN	ERGIC1	Endoplasmic reticulum-Golgi intermediate compartment protein 1	637	625.695	361.19			437.938	419.854		268.337			829.903	474.67	207.244	381.252
Q96A33	CCD47_HUMAN	CCDC47	PAT complex subunit CCDC47	470.263	417.321	851.962	978.681	1215.05		705.556	1149.73	816.09	378.895	1244.72	749.816	388.985	625.747	1056.9
Q96A35	RM24_HUMAN	MRPL24	Large ribosomal subunit protein uL24m	766.882	463.778		1494.22		1365.39	1083.99		813.942	1344.92	1253.45	911.753	694.943	1187.46	1005.75
Q96A65	EXOC4_HUMAN	EXOC4	Exocyst complex component 4	1861.88	1697.45	2113.79	1741.83	1688.01	1727.32	1945.24	2926.89	1845.66	1701.6	1952.94	1878.33	1890.45	2187.94	1893.08
Q96AB3	ISOC2_HUMAN	ISOC2	Isochorismatase domain-containing protein 2	8960.33	8832.73	8952.55	39650.8	39990.3	35918.5	17340.5	15938.8	18878.2	18255.4	14867.7	13800.6	12391.2	13661.3	12167.6
Q96AG4	LRC59_HUMAN	LRRC59	Leucine-rich repeat-containing protein 59	73783.7	71534.6	75236.2	95414.9	81302.7	88508.5	79429.3	74322.6	77336.3	80907.5	75012.5	70404.7	65607.1	70583.9	81926.3
Q96AX1	VP33A_HUMAN	VPS33A	Vacuolar protein sorting-associated protein 33A	2005.11	1659.35	1577.68	1996.01	1603.48	1388.28	1393.04	1254.17	1386.76	1453	1916.2	1674.02	2156.78	1141.33	1826.44
Q96AX9	MIB2_HUMAN	MIB2	E3 ubiquitin-protein ligase MIB2	952.497	974.525	798.173	618.216	710.01		747.999	798.516	746.877	574.626	365.376	290.809		706.506
Q96BP2	CHCH1_HUMAN	CHCHD1	Small ribosomal subunit protein mS37	7634.32	8201.68	8546.94	9357.76	8196.2	9944.2	6582.79	10526.9	6965.17	10764.2	8212	7472.08	8493.06	7423.19	9912.04
Q96BY9	SARAF_HUMAN	SARAF	Store-operated calcium entry-associated regulatory factor	1677.85	1938.4	1618.54	655.982	912.341				654.962			1440.05	998.514	1532.28	1607.63
Q96BZ8	LENG1_HUMAN	LENG1	Leukocyte receptor cluster member 1	430.269		640.444			580.606	492.414	810.834	543.382			489.328	441.271	441.546	442.154
Q96CB8	INT12_HUMAN	INTS12	Integrator complex subunit 12		304.003		371.005		728.981				354.747		183.531	159.354
Q96CB9	NSUN4_HUMAN	NSUN4	5-methylcytosine rRNA methyltransferase NSUN4	2554.79		1091.48	1322.5		1870.46	1305.98	1443.14	1692.01	1194.66	1625.6	824.203	1918.7	1544.82	1741.32
Q96CS2	HAUS1_HUMAN	HAUS1	HAUS augmin-like complex subunit 1	1147.23	814.825	1174.82		927.048	1155.16	766.641		1143.09	1037.47	601.067	786.232	937.073	909.416	1386.88
Q96CS3	FAF2_HUMAN	FAF2	FAS-associated factor 2	21428.2	20840.6	20912.7	17266.2	17070.9	18295.1	23304.8	21978.6	22329.3	23217	21855.5	23354.2	24624.3	28872.2	27204.8
Q96CT7	CC124_HUMAN	CCDC124	Coiled-coil domain-containing protein 124	12682.9	12415.2	13005.3	15941.2	14916.3	16862.5	14039.4	13330.4	12811.3	14833.2	13945.9	13081.6	13285.6	13693.6	15461.1
Q96CW1	AP2M1_HUMAN	AP2M1	AP-2 complex subunit mu	3093.42	3441.5	2904.83	3461.32	3106.79	3180.77	3783.15	3004.19	3051.85	3164.97	3011.62	2700.31	2702.92	2603.37	2676.31
Q96CW5	GCP3_HUMAN	TUBGCP3	Gamma-tubulin complex component 3	5437.09	5067.03	5129.4	5081.78	5170.66	5441.01	4649.47	4684.31	4960.09	4879.28	4864.92	3951.09	4167.67	4011.83	4499.62
Q96CX6	LRC58_HUMAN	LRRC58	Leucine-rich repeat-containing protein 58		404.797	129.095	1865.79	1327.73	1347.93	1916	2518.88	1860.68	2888.9	3544.96	3368.81	5872.75	6632.87	5968.38
Q96DA6	TIM14_HUMAN	DNAJC19	Mitochondrial import inner membrane translocase subunit TIM14	721.244	865.405	788.583	1283.19	1454.93	1771.27	1200.01	1880.33	1157.21	1581.86	1239.48	1341.65	1402.75	1553.18	2363.52
Q96DI7	SNR40_HUMAN	SNRNP40	U5 small nuclear ribonucleoprotein 40 kDa protein	2966.36	2532.4	2781.88	2444.56	2394.32	2310.83	1608.86	1787.72	1226.25	2011.87	1381.41	1398.08	1155.75	1341.6	1357.16
Q96DX5	ASB9_HUMAN	ASB9	Ankyrin repeat and SOCS box protein 9	487.852						1031.52		1400.45	1476.24	1909.8	1070.46	1301.3	1072.19	1357.86
Q96DX7	TRI44_HUMAN	TRIM44	Tripartite motif-containing protein 44	9484.2	10068.9	10147	12207.2	13051.8	11667.6	16083.5	15240.7	16844.2	16115.5	16180.6	18131.4	14701.3	15655.4	16531.7
Q96E11	RRFM_HUMAN	MRRF	Ribosome-recycling factor, mitochondrial	1250.27	1090.78	1412.82	2032.98	1798.67	1943.69	1581.96	1550.14	1437.2	1675.83	1332.74	1199.21	1815.03	1690.68	2121.19
Q96EE3	SEH1_HUMAN	SEH1L	Nucleoporin SEH1	4646.99	4133.14	3412.47	3579.94	3652.88	2961.73	3341.75	3439.31	3450.05	3151.9	3864.87	3577.64	3390.57	3346.29	3118.93
Q96EI5;Q9H3H9	TCAL2_HUMAN;TCAL4_HUMAN	TCEAL2;TCEAL4	Transcription elongation factor A protein-like 4	1008.12	1228.45	717.553	994.833	868.08	1793.1	1418.8	1131.65	983.67	1500.04	1158.08	1963.66	940.205	1414.93	1007.12
Q96EL2	RT24_HUMAN	MRPS24	Small ribosomal subunit protein uS3m	5039.09	5241.52	3461.12	3536.53	4888.25	4259.84	5064.36	4630.73	5470.66	4301.46	4360.69	3668.97	5044.78	3245.05	4814.44
Q96EP5	DAZP1_HUMAN	DAZAP1	DAZ-associated protein 1	530.754	617.461	626.11		612.254	396.311	747.261	658.734	614.017	730.526	504.872	687.906	919.425	1412.83	960.165
Q96EY1	DNJA3_HUMAN	DNAJA3	DnaJ homolog subfamily A member 3, mitochondrial	3412.98	3681.45	3496.55	4415.04	3397.68	3753.97	3667.8	4097.59	3279.53	3450.84	3695.81	4340.1	3722.59	5063.67	4342.08
Q96EY4	TMA16_HUMAN	TMA16	Translation machinery-associated protein 16	1120.47			966.218	1049.67		649.689		791.098				490.77	550.97	577.206
Q96EY5	MB12A_HUMAN	MVB12A	Multivesicular body subunit 12A	913.205	1123.32	791.323							349.477		575.615
Q96EY7	PTCD3_HUMAN	PTCD3	Small ribosomal subunit protein mS39	1546.37	1387.22	1750.78	1527.36	1777.23	1355.01	1320.6	1746.75	1763.76	1632.05	1525.88	1807.34	1775.88	1690.93	1512.22
Q96F24	NRBF2_HUMAN	NRBF2	Nuclear receptor-binding factor 2	1507.98	1225.35	1140.81		1399.37	1727.69	1370.59	1113.96	991.69	1302.67	1685.7	1597.16	1534.16	1294.83	1413.73
Q96FJ2	DYL2_HUMAN	DYNLL2	Dynein light chain 2, cytoplasmic	46349.1	45768.4	46105.4	39788.7	42767.4	40408.2	38589	36965.6	34872.1	34291.9	36276.7	39438.5	27422.4	32968.9	29599.1
Q96FQ6	S10AG_HUMAN	S100A16	Protein S100-A16	1446.89	1405.84	2215.3	2352.57	2326.92	1911.47	2409.92	1799.38	2581.06	1942.74	1896.57	1214.99	1892.45	2623.6	2709.82
Q96G01	BICD1_HUMAN	BICD1	Protein bicaudal D homolog 1	3117.63	3324.81	4232.17	3148.98	3347.12	3573.58	2972.12	3323.65	3344.14	3547.07	3901.32	3083.46	3699.29	3385.88	3699.62
Q96GC5	RM48_HUMAN	MRPL48	Large ribosomal subunit protein mL48	3880.35	4387	4601.38		248.667	4484.54	2096.18		4640.38	4108.82	2900.02	3576.09	3241.85		5177.77
Q96HP0	DOCK6_HUMAN	DOCK6	Dedicator of cytokinesis protein 6	7568.28	10749.1	8304.39	9885.64	7716.37	6800.54	9801.25	6833.48	9915.49	5600.6	8886.79	8699.86	7359.75	7611.83	8162.05
Q96HS1	PGAM5_HUMAN	PGAM5	Serine/threonine-protein phosphatase PGAM5, mitochondrial	3726.35	4250.07	4298.75	4847.08	5485.54	5648.28	5976.33	4441.22	5037.41	3472.05	3116.58	3291.97	4401.03	4846.71	5143.85
Q96HY6	DDRGK_HUMAN	DDRGK1	DDRGK domain-containing protein 1		710.332	1054.18	725.022			786.071		669.697	742.498		244.598		576.492	1125.31
Q96I25	SPF45_HUMAN	RBM17	Splicing factor 45	4493.28	5012.83	5905.07	5670.98	5982.98	6004.37	6050.07	6766.6	6052.34	4834.49	4662.68	4497.93	4739.58	5573.52	7236.64
Q96II8	LRCH3_HUMAN	LRCH3	DISP complex protein LRCH3	1438.39	1496.48	1056.87	1873.96	1869.95	2268.86	1212.88	1949.7	1242.73	1461.78	2786.52	1593.67	1594.91	2105.64	1833.63
Q96IZ0	PAWR_HUMAN	PAWR	PRKC apoptosis WT1 regulator protein	662.177			1518.02	1136.34	821.937	1535.63			1845.57	1329.43	580.941	2228.53	1355.08	557.189
Q96J01	THOC3_HUMAN	THOC3	THO complex subunit 3	4551.56	4284.49	4215.77	3237.52	4076.87	4005.75	3052.4	3839.67	3700.23	3531.3	3843.58	3966.81	3312.93	3809.46	3087.87
Q96JB5	CK5P3_HUMAN	CDK5RAP3	CDK5 regulatory subunit-associated protein 3		893.803				2786.82							1040.84		1359.31
Q96JI7	SPTCS_HUMAN	SPG11	Spatacsin	7899.45	8238.89	7355.24	9046.43	7718.37	8440.83	6873.05	7466.34	8035.03	8108.55	7583.56	7892.31	7829.85	7752.23	6333.25
Q96JN8	NEUL4_HUMAN	NEURL4	Neuralized-like protein 4	5605.63	5549.1	5354.71	5428.71	5421.25	5423.54	4826.06	5069.87	5164.49	5564.86	4968.88	5123.35	5093.9	5196.82	5233.07
Q96JP0	FEM1C_HUMAN	FEM1C	Protein fem-1 homolog C	4492.87	4140.18	4196.47	2766.55	2868.24	2416.37	3035.41	3291.22	3522.16	3811.18	3553.21	3902.97	3936.04	3892.15	3734.08
Q96K17	BT3L4_HUMAN	BTF3L4	Transcription factor BTF3 homolog 4			817.305						1207.95		864.398				1043.66
Q96KP1	EXOC2_HUMAN	EXOC2	Exocyst complex component 2	1836.2	1932.64	1847.7	1386.48	1526.81	1451.8	1462.73	1236.2	1719.52	1651.3	1420.69	1711.92	1526.13	1452.68	1757.55
Q96L50	LLR1_HUMAN	LRR1	Leucine-rich repeat protein 1	1816.4	2013.11	2053.78	1742.14	1553.81	1178.54	1362.55	2032.56	1896.75	1034.13	1654.1	1349.89	1741.59	1404.69	1442.32
Q96LI5	CNO6L_HUMAN	CNOT6L	CCR4-NOT transcription complex subunit 6-like	1411.66	1974	1329.97	1491.42	1361.09	1503.34	1052.8	836.514	1850.64	1349.79	1065.44	1444.08	1554.03	1259.29	1307.34
Q96LW7	CAR19_HUMAN	CARD19	Caspase recruitment domain-containing protein 19				293.349			284.21								444.252
Q96MN5	TEAN2_HUMAN	TCEANC2	Transcription elongation factor A N-terminal and central domain-containing protein 2	2074.28	1823.09	1354.79	1978.44	2111.42	3021.02	2520.8	2118.5	1517.16	2353.8	1873.81	2201.69	2090.36	1943.36	2210.48
Q96MP8	KCTD7_HUMAN	KCTD7	BTB/POZ domain-containing protein KCTD7	383.005	507.685	651.38	376.661	773.925	644.153	250.833		130.516	722.425	1109.67	507.278	422.585	385.668	385.164
Q96N67	DOCK7_HUMAN	DOCK7	Dedicator of cytokinesis protein 7	3143.9	3293.94	3411.14	3279.54	3528.61	3763.05	3278.11	3151.45	3430.28	3077.06	3146.72	3225.17	2922.5	3074.72	3188.45
Q96P70	IPO9_HUMAN	IPO9	Importin-9	11443	12957.6	14925.3	11111.2	11357.2	10737.1	9301.52	9026.01	9601.45	9497.35	11329.5	11583.7	10516.7	9593.4	10894.2
Q96PK6	RBM14_HUMAN	RBM14	RNA-binding protein 14		1049.2	1099.05		640.644		376.904	854.329		586.032			653.289		454.253
Q96RQ3	MCCA_HUMAN	MCCC1	Methylcrotonoyl-CoA carboxylase subunit alpha, mitochondrial	172587	191248	198898	151641	154412	155348	144096	143689	153643	129293	161933	155335	114746	108579	115177
Q96RT7	GCP6_HUMAN	TUBGCP6	Gamma-tubulin complex component 6	2233.36	2357.9	2212.23	2215.86	2088.43	1930.18	2149.57	1902.91	1844.2	2408.47	2190.24	1600.59	1919.77	1726.53	1527.56
Q96RT8	GCP5_HUMAN	TUBGCP5	Gamma-tubulin complex component 5	2235.82	2066.63	2568.12	2250.26	1714.16	2715.12	2031.66	1805.24	1915.93	1860.45	2242.73	1879.21	2234.62	2020.03	2283.31
Q96RY7	IF140_HUMAN	IFT140	Intraflagellar transport protein 140 homolog		265.505	116.959	206.174	414.427				192.097	240.04			329.37		308.442
Q96S15	WDR24_HUMAN	WDR24	GATOR2 complex protein WDR24	991.997	605.967	845.359	1088.38			304.377	726.835		809.817		1120.85	902.966	942.43	1325.59
Q96S55	WRIP1_HUMAN	WRNIP1	ATPase WRNIP1	750.234	916.497	1125.59	1206.8	1159.88	1180.83	3627.07	3935.6	3924.99	6314.4	5949.81	5869.96	7755	6895.34	6805.69
Q96S59	RANB9_HUMAN	RANBP9	Ran-binding protein 9	5434.54	5228.33	4833.06	4441.56	3707.4	4648.97	3819.68	3867.45	3875.19	4443.33	4083.57	4174.5	3441.34	4505.32	3572.51
Q96SB4	SRPK1_HUMAN	SRPK1	SRSF protein kinase 1	988.793	874.362	968.433				868.693		667.1	604.891	671.394
Q96SN8	CK5P2_HUMAN	CDK5RAP2	CDK5 regulatory subunit-associated protein 2	4047.75	3969	4375.26	5403.95	5342.02	4481.82	4774.49	4623.7	4661.52	5416.29	4457.5	4287.77	3787.49	4159.74	4689.05
Q96SW2	CRBN_HUMAN	CRBN	Protein cereblon	3753.01	3674.76	3367.95	3261.43	3011.99	2953.75	5033.26	4865.21	5232.11	5856.59	5400.1	5378.23	5213.97	5548.82	5617.34
Q96T76	MMS19_HUMAN	MMS19	MMS19 nucleotide excision repair protein homolog	362.692	398.467	485.941			761.391		564.603	552.663	674.945	248.168	884.148	806.167	916.799	518.988
Q96TA2	YMEL1_HUMAN	YME1L1	ATP-dependent zinc metalloprotease YME1L1	719.523	882.882	1330.8	1238.01	921.196	885.032	767.072	1001.72	834.342	1211.41	977.626	1200.92	1194.87	868.719	773.197
Q99436	PSB7_HUMAN	PSMB7	Proteasome subunit beta type-7	3482.07	3107.77	3084.48	4168.04	2583.62	3053.41	5817.82	5851.57	5851.24	6168.65	7921.44	6058.6	5314.45	6082.84	5162.59
Q99460	PSMD1_HUMAN	PSMD1	26S proteasome non-ATPase regulatory subunit 1	6577.77	6324.33	5179.5	4652.49	4937.69	5533.38	8403.35	8206.84	9015.91	9634.48	9528.03	9246.04	10342.4	9907.62	9679.27
Q99471	PFD5_HUMAN	PFDN5	Prefoldin subunit 5	1403.28	703.94	577.311	2440.52	1238.71	901.843	2472.45	1043.6		1130.02		433.813	2614.84	849.398
Q99497	PARK7_HUMAN	PARK7	Parkinson disease protein 7	1220.96	1397.17	1160.84	6465.43	5188.8	3818.5	3158.44	3316.02	2659.9	2751.93	1856.07	1537.68	2660.09	1162.92	1398.33
Q99519	NEUR1_HUMAN	NEU1	Sialidase-1	2193.81	2551.08	1983.87	5584.19	4930.53	5246.16	3336.79	4149.08	3070.04	3255.85	2836.89	4225.68	5530.63	7478.98	5528.53
Q99567	NUP88_HUMAN	NUP88	Nuclear pore complex protein Nup88	354.112	689.373		454.391	815.98				510.916	252.328	292.708	509.599	339.907	554.819	836.929
Q99570	PI3R4_HUMAN	PIK3R4	Phosphoinositide 3-kinase regulatory subunit 4	9244.25	10831.9	10075	9473.25	10114.5	10563.3	9275.95	8923.11	9537.48	8771.29	10667.4	10132.5	8724.3	8488.02	9927.02
Q99584	S10AD_HUMAN	S100A13	Protein S100-A13	3252.58	3327.44	3803.75	4090.81	4527.88	3531.87	4442.47	4077.93	3987.73	4069.9	2483.91	3348.6	3785.19	4030.18	5029.68
Q99613	EIF3C_HUMAN	EIF3C	Eukaryotic translation initiation factor 3 subunit C	19428.1	20708.1	20494.9	19895.5	19365	17771	20899.9	20726.2	22894.3	19169.7	21155.6	21139.7	20819.7	19901.4	23057.4
Q99623	PHB2_HUMAN	PHB2	Prohibitin-2	9361.3	10007.1	8518.92	6583.31	6839.38	7586.81	8841.54	6532.16	7192.24	6739.87	6380.1	7051.9	8350.69	8713.23	7770.08
Q99627	CSN8_HUMAN	COPS8	COP9 signalosome complex subunit 8	73695.9	69745.1	62126.5	60568.9	58369.9	57894.2	94223.8	96916.3	90683.2	103677	95292.8	90774.3	95713.4	102178	102810
Q99683	M3K5_HUMAN	MAP3K5	Mitogen-activated protein kinase kinase kinase 5	1102.56	808.015	1353.96	1418.63	1028.3	1669.72	1279.6	985.555	670.44	1346.85	1018.8	1674.27	1736.32	1706.37	1358.66
Q99714	HCD2_HUMAN	HSD17B10	3-hydroxyacyl-CoA dehydrogenase type-2	1605.03	1068.97	709.457	2298.22	1364.7	1897.8	2016.09	1740.85	1146.58	1883.48	1300.05	1272.17	1192.81	1243.64	1087.63
Q99715	COCA1_HUMAN	COL12A1	Collagen alpha-1(XII) chain	10191.8	10000.5	9860.78	6691.06	7184.94	6755.58	5576.94	5816.11	6583.77	6294.58	6326.79	6668.23	6457.99	5614.6	5404.94
Q99729	ROAA_HUMAN	HNRNPAB	Heterogeneous nuclear ribonucleoprotein A/B	2401.65	1636.15	2094.01	2277.7	1714.49	2129.2	2082.58	1244.87	2642.55	1483.66	1809.11	1142.34	1891.58	1257.23	1075.45
Q99755	PI51A_HUMAN	PIP5K1A	Phosphatidylinositol 4-phosphate 5-kinase type-1 alpha	1190.52	874.226	850.358	1509.54	546.589	953.125	1024.49	807.067	343.159	1361.11	856.515	668.266	900.526	1148.55	885.291
Q99757	THIOM_HUMAN	TXN2	Thioredoxin, mitochondrial	1309.29			4126.14	2075.46	672.343	4728.97			1824.71	930.311		3591.59	1012.16	1103.35
Q99814	EPAS1_HUMAN	EPAS1	Endothelial PAS domain-containing protein 1	676.508	504.355	782.838				1297.86		503.466	811.872	1135.88	969.664	1553.58	1339.78	1616.36
Q99816	TS101_HUMAN	TSG101	Tumor susceptibility gene 101 protein	3216.06	3106.33	1957.45		1253.18	1673.46	554.926		1288.08	1225.79	1307.56	1087.49	918.399	912.665	944.453
Q99832	TCPH_HUMAN	CCT7	T-complex protein 1 subunit eta	10471.6	10730.5	9074.18	9112.44	8743.21	9056.98	9750.13	9793.99	9253.99	9560.15	9052.24	8912.92	9949.19	10103.5	10593.6
Q99871	HAUS7_HUMAN	HAUS7	HAUS augmin-like complex subunit 7	161.707	384.956	550.277		981.599			566.787		373.308		404.539		728.802
Q99873	ANM1_HUMAN	PRMT1	Protein arginine N-methyltransferase 1		1202.65	882.671	1485.71		1193.48		1832.14	1547.07		991.355	1225.47	978.848		1219.91
Q99933	BAG1_HUMAN	BAG1	BAG family molecular chaperone regulator 1		1130.84		715.756	1278.96		1295.56		360.819	959.523	1318.73		668.02	670.682	587.602
Q99942	RNF5_HUMAN	RNF5	E3 ubiquitin-protein ligase RNF5		422.823			284.672		199.522		536.663	543.427	643.019	649.707	1016.73	1057.45
Q99973	TEP1_HUMAN	TEP1	Telomerase protein component 1	12984.5	12050	11791.2	9833.29	10350.5	8824.09	5957.89	7065.69	7751.43	8224.91	7643.44	7910.5	7679.31	7588.18	7085.18
Q99996	AKAP9_HUMAN	AKAP9	A-kinase anchor protein 9	7092.19	7168.46	7763	8518.46	8796.73	8891.18	7102.6	7487.95	6947.68	7893.97	7211.95	6895.51	5811.13	6725.49	7202.31
Q9BPW8	NIPS1_HUMAN	NIPSNAP1	Protein NipSnap homolog 1	5948.46	5496.65	5461.78	5766.19	4898.25	5292.29	5192.35	4938.23	5608.94	6139.11	6111.9	5922.32	6072.18	7166.94	6335.17
Q9BPX3	CND3_HUMAN	NCAPG	Condensin complex subunit 3	1915.01	1565.45	1831.13	2007.56	1798.05	2174.12	2095.39	1853.17	2323.09	2145.57	2149.36	1921.72	2240.43	2493	2140.45
Q9BQ48	RM34_HUMAN	MRPL34	Large ribosomal subunit protein bL34m	902.834	1138.98	918.32	1086.71		653.194				786.602	1077.17	660.424	2322.57	697.836	670.108
Q9BQ90	KLDC3_HUMAN	KLHDC3	Kelch domain-containing protein 3	9317.23	9630.28	8995.29	7351.4	6659.52	7528.86	9155.05	9650.5	9843.04	11035.7	12214.8	13008.5	12016.3	12246.5	12163.5
Q9BQA1	MEP50_HUMAN	WDR77	Methylosome protein WDR77	10846.2	11443.5	11727.2	13741.2	11766	12232.4	11604.1	9793.11	12311.2	12749.1	15490.1	13211.7	13157.5	13637.1	13429.2
Q9BQB6	VKOR1_HUMAN	VKORC1	Vitamin K epoxide reductase complex subunit 1		1448.34	1204.35	1277.38	1396.38	901.341	1012.62	1874.77	1339.22	665.891	1118.84	1311.7	798.045	1269.91	989.706
Q9BQE3	TBA1C_HUMAN	TUBA1C	Tubulin alpha-1C chain	13845.6	13522.1	13756.6	13522.6	13531.8	13305.1	12267.8	13384.8	11263.5	13625.3	13595.6	14975.8	15838.3	14858.5	15472.3
Q9BRA2	TXD17_HUMAN	TXNDC17	Thioredoxin domain-containing protein 17	2695.42	1596.04	571.105	15293.3	4408.15	1934.68	10823.1	3929.34	1631.05	10114.8	3981.12	3146.96	14667.4	3397.05	2716.74
Q9BRJ2	RM45_HUMAN	MRPL45	Large ribosomal subunit protein mL45	2190.91	2004.19	2495.4	2730.68	2186.87	2889.99	2608.18	2939.33	2533.47	3008.8	2777.88	2301.15	2548.9	2977.77	3118.22
Q9BRP4	PAAF1_HUMAN	PAAF1	Proteasomal ATPase-associated factor 1	1795.24	1741.66	1398.67	1326.51	1474.76	1182.01	1128.45	2436.82	1989.15	2798.97	2082.44	1197.01	1414.14	629.947	1227.96
Q9BRP8	PYM1_HUMAN	PYM1	Partner of Y14 and mago	830.975	919.945	1474.56		917.805	1485.63	854.299	795.074	1286.31	1112.79	883.244	754.368	829.461	1385.11	1247.19
Q9BSJ2	GCP2_HUMAN	TUBGCP2	Gamma-tubulin complex component 2	6271.78	5790.91	5555.07	5030.82	5378.97	5685.69	5155.97	5390.92	5376.21	5359.24	4673.78	4805.3	4797.66	4589.73	4684.66
Q9BT25	HAUS8_HUMAN	HAUS8	HAUS augmin-like complex subunit 8	557.378	150.845	798.285							455.921		327.021	521.065	565.309
Q9BT78	CSN4_HUMAN	COPS4	COP9 signalosome complex subunit 4	95386	87795.2	82110.3	77536.5	73212.1	73988.4	103289	106893	109296	105352	114216	109833	113416	117798	109190
Q9BTD8	RBM42_HUMAN	RBM42	RNA-binding protein 42	670.633	982.232								854.938			511.787	785.819	928.469
Q9BTT0	AN32E_HUMAN	ANP32E	Acidic leucine-rich nuclear phosphoprotein 32 family member E	1585.95	670.392		7054.86	3492.55	1766.06	5218.46	2362.34	1359.82	3525.22	1892.14	717.605	6527.14	2349.83	811.089
Q9BTW9	TBCD_HUMAN	TBCD	Tubulin-specific chaperone D	1009.86	967.956	754.893	1008.01	946.414	483.15	945.791	836.55	871.745	991.353	1061.2	931.367	1016.05	811.829	785.684
Q9BUJ2	HNRL1_HUMAN	HNRNPUL1	Heterogeneous nuclear ribonucleoprotein U-like protein 1	11952.1	11257.5	13256	9371.56	11660.8	10283.5	9675.98	9799.64	11800	8232.45	8236.83	8861.35	8747.79	8851.5	7346.9
Q9BV73	CP250_HUMAN	CEP250	Centrosome-associated protein CEP250	944.13	937.973	1011.41	1069.05	1338.85	1698.91	1154.83	1106.99	1180.61	1512.09	1200.61	1202.95	1436.96	1709.76	1411.52
Q9BVG8	KIFC3_HUMAN	KIFC3	Kinesin-like protein KIFC3	2436.17	1785.56	2120.72	2139.88	2081.8	1680.06	1998.62	1953.94	1778	2646.29	1867.83	1596.13	2342.45	2160.7	2629.21
Q9BW27	NUP85_HUMAN	NUP85	Nuclear pore complex protein Nup85	4629.96	4812.23	4382.95	3759.69	3599.88	3684.18	3850.56	3452.89	3479.23	3845.84	4625.51	4102.14	3298.56	3174.26	3452.42
Q9BW61	DDA1_HUMAN	DDA1	DET1- and DDB1-associated protein 1	10037	7401.14	7922.49	7388.59	8628.3	7468.72	8782.19	8750.44	8436.21	11298.3	10481.4	10472.9	13144.3	14569	12819.6
Q9BWJ5	SF3B5_HUMAN	SF3B5	Splicing factor 3B subunit 5	1931.91	1534.6	1277.6	4762.84	1880.19	2086.3	4209.85	2278.71	1210.09	3505.04	1343.06	738.416	2566.02	1408.4	930.613
Q9BWS9	CHID1_HUMAN	CHID1	Chitinase domain-containing protein 1	810.672	872.416	717.541	1057.27	1034.74	1105.89	900.941	1108.84	825.016	1404.14	958.909	1028.63	1258.67	1057.49	1063.6
Q9BWT7	CAR10_HUMAN	CARD10	Caspase recruitment domain-containing protein 10	164.164	360.562		1108.08		496.386	1066.12	677.666	887.507	675.097	814.432	623.49	1355.42	1017.66	1485.96
Q9BX70	BTBD2_HUMAN	BTBD2	BTB/POZ domain-containing protein 2	564.404	546.762				23.105	277.505			213.906	151.372		254.518		92.8323
Q9BXK1	KLF16_HUMAN	KLF16	Krueppel-like factor 16		469.778	609.751		629.059				531.435	397.486	516.933		588.188	1126.56	418.999
Q9BXT4	TDRD1_HUMAN	TDRD1	Tudor domain-containing protein 1	719.782	1179.29						1554.4					676.315	786.289
Q9BY44	EIF2A_HUMAN	EIF2A	Eukaryotic translation initiation factor 2A	1446.62	2138.12	2028.69	2829.39	2275.8	2548.01	2200.74	2536.31	1729.97	2471.07	1917.74	1676.03	2268.42	2279.07	2816.53
Q9BYD3	RM04_HUMAN	MRPL4	Large ribosomal subunit protein uL4m			729.129							1125.58		578.168	909.42	716.388	1178.05
Q9BYI3	HYCCI_HUMAN	HYCC1	Hyccin		481.003	473.305	911.682	835.461		715.563	549.429	1181.06			704.545	931.489	932.783
Q9BYN8	RT26_HUMAN	MRPS26	Small ribosomal subunit protein mS26	2541.36	2434.41	2758.59	2209.49	2313.8	2704.66	2666.38	2921.57	2735.8	2655.34	3080.82	2602.17	3314.6	2480.87	2781.1
Q9BZH6	WDR11_HUMAN	WDR11	WD repeat-containing protein 11	1434.9	772.828	676.023		623.439		622.911			1067.02	1155.81			1629.59
Q9BZQ6	EDEM3_HUMAN	EDEM3	ER degradation-enhancing alpha-mannosidase-like protein 3										212.222
Q9C0C2	TB182_HUMAN	TNKS1BP1	182 kDa tankyrase-1-binding protein		240.398	687.488						297.374	244.785	220.3	201.323	252.621	666.794
Q9C0C7	AMRA1_HUMAN	AMBRA1	Activating molecule in BECN1-regulated autophagy protein 1	7596.15	7640.6	7328.73	7284.81	6736.1	6740.32	6623.4	7409.13	6981.05	7887.78	8146.18	7788.43	7312.29	7479.47	8021.78
Q9C0D3	ZY11B_HUMAN	ZYG11B	Protein zyg-11 homolog B	28531.1	26934.6	25865.9	25043.6	24493.2	23862.6	27036.9	27602.9	30266.3	29456.2	34240.5	31429.9	32176.3	30659.1	28783.3
Q9GZS3	SKI8_HUMAN	SKIC8	Superkiller complex protein 8	12044.5	11126.5	10433.1	9593.32	9703.48	9075.47	9171.79	9425.98	7744.15	9598.3	9496.2	9310.45	9715.73	9176.81	10725.4
Q9H078	CLPB_HUMAN	CLPB	Mitochondrial disaggregase	960.72	1033.56	1188.22	904.323	1423.06	2181.92	1560.33	1456.35	1817.92	1299.09		1002.42	779.373	1281.25	1091.75
Q9H089	LSG1_HUMAN	LSG1	Large subunit GTPase 1 homolog	1795.62	3076.34	3668.5	5137.53	5390.94	4573.49	3694.19	3312.71	2604.5	3098.44	4845.46	4563.1	2648.64	3238.97	5035.75
Q9H0A8	COMD4_HUMAN	COMMD4	COMM domain-containing protein 4	4728.15	5527.46	5224.88	3621.24	3221.3	3788.97	3506.38	3722.7	3059.13	2912.16	2772.15	3974.94	3611.43	2785.43	3372.87
Q9H0R1	AP5M1_HUMAN	AP5M1	AP-5 complex subunit mu-1	3073.84	3397.73	3129.16	2964.45	2765.42	3783.91	2139.44	1944.85	2159.35	2709.7	2506.85	2770.03	2782.66	3245.37	2871.47
Q9H0S4	DDX47_HUMAN	DDX47	Probable ATP-dependent RNA helicase DDX47	2951.2	2409.99	2818.78	2630.35	2062.92	2716.22	2335.04	2253.72	2226.82	2108.61	2706.52	2150.72	2072.93	1812.8	2113.94
Q9H1A4	APC1_HUMAN	ANAPC1	Anaphase-promoting complex subunit 1	833.451	837.292	1109.59	1554.5	1064.87	1400.47	1479.73	2059.88	1108.75	1541.83	1271.08	1188.72	2125.06	1661.63	2003.08
Q9H1I8	ASCC2_HUMAN	ASCC2	Activating signal cointegrator 1 complex subunit 2	2742.25	3254.64	2781.96	1311.19	2700	1897.15	1640.82	1994.47	1883.46	1956.01	2444.68	2353.71	2791.57	2134.88	1876.91
Q9H269	VPS16_HUMAN	VPS16	Vacuolar protein sorting-associated protein 16 homolog	3432.43	3588.71	3067.22	3120.3	2663.41	3310.3	2946.18	4105.68	3002.66	2868.94	3435.31	3104.54	3420.39	3487.1	3549.46
Q9H270	VPS11_HUMAN	VPS11	Vacuolar protein sorting-associated protein 11 homolog	2332.43	2294.47	2294.5	1518.4	2764.45	2436.36	2237.96	2489.38	2213	2463.21	2539.85	2343.75	2460.85	2913.41	2907.13
Q9H2D6	TARA_HUMAN	TRIOBP	TRIO and F-actin-binding protein	206.085	690.042		732.879		727.443	964.104	673.432		798.061	369.918	824.022		517.587	784.708
Q9H2H8	PPIL3_HUMAN	PPIL3	Peptidyl-prolyl cis-trans isomerase-like 3	5290.42	5116.31	5076.19	6670.7	5884.44	5818.3	5351.69	6653.09	5668.9	8172.9	8381.1	8126.16	9011.58	7687.66	7633.03
Q9H2K0	IF3M_HUMAN	MTIF3	Translation initiation factor IF-3, mitochondrial	968.567	989.394	370.407	1059.52	1266.22	1067.82	1271.72	1309.04	1297.64	1097.95	1440.71	918.459	952.316	1824.87	1363.33
Q9H2W6	RM46_HUMAN	MRPL46	Large ribosomal subunit protein mL46	1413.15	2194.51	1024.28	2596.75	1474.71	2186.82	2023.97	2753.05	1821.48	1768.75	1884.19	2192.41	1258.49	2544.28	1813.63
Q9H3P2	NELFA_HUMAN	NELFA	Negative elongation factor A	6098.68	6204.75	6355.92	4643.11	5335.12	5035.61	5013.95	4686.49	4773.47	5203.35	5136	6598.27	5726.1	4699.68	4923
Q9H469	FXL15_HUMAN	FBXL15	F-box/LRR-repeat protein 15	1117.45	742.415		1524.46	1240.11	892.234	557.637		1045.8		492.105	962.943	657.49
Q9H4F8	SMOC1_HUMAN	SMOC1	SPARC-related modular calcium-binding protein 1	8924.96	9334.37	10194.9	14330.5	14632.6	13606.3	7547.36	8069.5	8573.71	7423.13	7855.48	7863.22	6982.63	7789.65	8641.63
Q9H568	ACTL8_HUMAN	ACTL8	Actin-like protein 8	3046.56	2873.51	2715.16	2900.7	3601	3281.86	3423.78	4464.97	4183.24	3832.56	3595.32	3175.94	2796.01	3243.12	2969.51
Q9H5Z1	DHX35_HUMAN	DHX35	Probable ATP-dependent RNA helicase DHX35	1093.96	677.462	1008.25	447.861	1160.06	817.453	979.994	1295.92	697.096	522.004	1156.54	968.02	1377.66	1951.49	1241.41
Q9H6D7	HAUS4_HUMAN	HAUS4	HAUS augmin-like complex subunit 4	834.817	1205.47	1188.71		1340.92	752.574	1276.1	1180.14	798.008	1708.14	1207.34	1294.77	958.236	1627.28	1354.98
Q9H6R7	WDCP_HUMAN	WDCP	WD repeat and coiled-coil-containing protein	1259.91	1448.14	1386.62	2145.06	1092.18	1669.06	1312.77	1656.59	1714.55	1102.71	1338.81	1374.61	1283.18	1566.11	2001.04
Q9H7D7	WDR26_HUMAN	WDR26	WD repeat-containing protein 26	6773.93	6278.05	6145.42	5283.03	6597.29	5642.85	5649.91	5516.06	5903.41	6436.41	5681.79	5273.66	5256.14	5094.98	4419.66
Q9H853	TBA4B_HUMAN	TUBA4B	Putative tubulin-like protein alpha-4B	11226.9	14630.4		12861			10717.9	12177.4	8552.69			12115.1			14859.7
Q9H857	NT5D2_HUMAN	NT5DC2	5'-nucleotidase domain-containing protein 2		707.01		1169.87	644.467	277.444		1013.51	1208.98	669.345	565.242	1066.99		511.689
Q9H871	RMD5A_HUMAN	RMND5A	E3 ubiquitin-protein transferase RMND5A	4115.34	3951.36	3457.3	3354.98	3020.15	3853.73	3272.62	3223.54	3369.5	3433.73	3193.92	3799.98	2878.79	3117.99	2874.84
Q9H900	ZWILC_HUMAN	ZWILCH	Protein zwilch homolog	801.696	1082.07	995.169	1086.47	1043.07	917.942	956.182	1567.67	1061.61	1150.43	1201.37	915.975	1297.45	1315.01	1318.63
Q9H9A5	CNO10_HUMAN	CNOT10	CCR4-NOT transcription complex subunit 10	3878.99	3625.65	3954.95	4702.4	4582.96	4363.43	3587.19	3221.06	3311.84	3591.12	3815.4	3847.39	3771.51	3422.45	3790.22
Q9H9J2	RM44_HUMAN	MRPL44	Large ribosomal subunit protein mL44	815.809	567.674		1070.5			853.773		410.547	913.334		797.362	726.345	1119.03
Q9H9Q2	CSN7B_HUMAN	COPS7B	COP9 signalosome complex subunit 7b	25336.6	21637.5	19919.6	19851.2	20478.7	21360.5	24185.1	28092.6	25907.6	31137.7	25807.4	31223.2	33327.6	32532.4	31404.5
Q9H9T3	ELP3_HUMAN	ELP3	Elongator complex protein 3	1755.51	1915.85	2174.46	2758.05	2801.92	2664.75	2587.1	2275.03	2949.43	2182.4	2883.57	3222.72	3033.76	2947.98	3076.19
Q9HAN9	NMNA1_HUMAN	NMNAT1	Nicotinamide/nicotinic acid mononucleotide adenylyltransferase 1	687.371	263.809	446.312	181.926		519.543	285.03	365.784	451.105	452.303	291.213		439.308	240.392	398.405
Q9HB71	CYBP_HUMAN	CACYBP	Calcyclin-binding protein	9479.93	12532.4	9613.58	11096.5	10250.6	10876.8	10348.9	9744.31	10143.6	11428.4	9842.78	10600.4	11096.8	14507.2	14543.6
Q9HBG6	IF122_HUMAN	IFT122	Intraflagellar transport protein 122 homolog	681.774	915.601		439.027		988.008		568.528	714.662		1143.6	883.142	881.765	439.73	762.808
Q9HCC0	MCCB_HUMAN	MCCC2	Methylcrotonoyl-CoA carboxylase beta chain, mitochondrial	163574	160419	155688	115240	112642	114610	109158	106202	119928	103730	114409	117089	88653.3	92631.4	87133
Q9HCE1	MOV10_HUMAN	MOV10	Helicase MOV-10	868.533	549.259	450.906	234.816	401.958		340.452			250.605		300.759	713.558	386.052	459.817
Q9HCN8	SDF2L_HUMAN	SDF2L1	Stromal cell-derived factor 2-like protein 1	1231.78	1227.47	954.851	1686.7	761.714				1023.48	796.376	631.962	868.243		613.614	999.734
Q9NNW5	WDR6_HUMAN	WDR6	tRNA (34-2'-O)-methyltransferase regulator WDR6	2976.54	2957.02	2510.89	2096.27	1880.99	2506.15	2521.7	2707.4	2692.76	2719.18	2428.69	2832.51	3188.46	2373.44	2966.85
Q9NP81	SYSM_HUMAN	SARS2	Serine--tRNA ligase, mitochondrial	1456.68	1173.65	1351.34	2248.04		1623.2	1329.3	1407.05	1425.04	852.2	1066.33	1204.98	776.658	1372.79	1045.07
Q9NP97;Q8TF09	DLRB1_HUMAN;DLRB2_HUMAN	DYNLRB1;DYNLRB2	Dynein light chain roadblock-type 2			2085.13	1734.02	298.701	1367	629.552		1376.42	1204.18	1294.32	1287.91	1567.92	1809.64	1467.89
Q9NPA3	M1IP1_HUMAN	MID1IP1	Mid1-interacting protein 1							4700.67	3929.9	3531.2	4162.74	4736.16	3021.98	2882.08	3366.13	3709.81
Q9NPA8	ENY2_HUMAN	ENY2	Transcription and mRNA export factor ENY2	10412.2	9268.59	9990.18	9154.88	11545.8	9628.16	9002.3	8587.31	7861.4	8043.32	9504.66	7225.44	9124.92	8441.98	7987.67
Q9NPE3	NOP10_HUMAN	NOP10	H/ACA ribonucleoprotein complex subunit 3	781.434		882.085	1101.11	1049.53	1311.63	1540.27	1088.37	1006.36	1592.51	1548.88	1839.76	1681.16	1184.62	634.091
Q9NQ50	RM40_HUMAN	MRPL40	Large ribosomal subunit protein mL40	1264.37	879.842	1594.96	1818.15	1328.68		1497.12	1485.27	833.193	1449.02	1902.49	1415.29	1487.37	1568.52	1895.64
Q9NQC3	RTN4_HUMAN	RTN4	Reticulon-4	2108.23	1201.32		4926.03	3061.58	1744.8	4762.24	1927.4	1703.9	3880.86	2251.36	921.945	4494.32	2085.29	1432.33
Q9NQH7	XPP3_HUMAN	XPNPEP3	Xaa-Pro aminopeptidase 3	4134.66	4024.87	3858.75	3033.26	3204.05	3377.56	3904.85	2619.97	2928.23	2107.44	2641.2	2625.67	1265.95	764.72	1200.32
Q9NQS1	AVEN_HUMAN	AVEN	Cell death regulator Aven		803.584	824.636		450.612				772.622			548.949	705.721		553.31
Q9NR09	BIRC6_HUMAN	BIRC6	Baculoviral IAP repeat-containing protein 6	5943.82	5872.18	6210.05	5487.7	5464.32	5752.14	4761.01	4693.55	5076.9	4587.09	5020.61	5023.73	5375.89	4427.33	4240.18
Q9NR31	SAR1A_HUMAN	SAR1A	Small COPII coat GTPase SAR1A		1414.73	1584.49	747.574	510.976	867.459	3181.11	2648.53	2365.34	1947.75	2247.86	2101.52	610.501	422.392
Q9NR33	DPOE4_HUMAN	POLE4	DNA polymerase epsilon subunit 4	665.04			1839.08			1354.76			1375.43	644.695		1527.7	508.058	1860.69
Q9NR50	EI2BG_HUMAN	EIF2B3	Translation initiation factor eIF2B subunit gamma	138.904		431.662	862.143	1369.95	1314.9	1015.12		862.422	1522.85	707.702	911.576	1335.19	1112.24	1622.46
Q9NRX1	PNO1_HUMAN	PNO1	RNA-binding protein PNO1	2156.53	1975.34	2040.21	2964.74	3687.8	3102.03	2140.25	3169.83	2674.29	3518.08	2112.11	2427.36	2384.86	3120.44	2420.49
Q9NRX2	RM17_HUMAN	MRPL17	Large ribosomal subunit protein bL17m	1385.93	2167.54	2877.3	2369.88	3051.02	2767.83	2375.85	2944.07	2900.59	3517.81	2715.83	2831.83	3305.5	2610.84	2610.37
Q9NS86	LANC2_HUMAN	LANCL2	LanC-like protein 2	886.161	959.564	856.698	1834.14	1894.11	2036.23	2335.07	1562.78	1373.99	1194.16	1521.77		1228.69	1307.82	1650.09
Q9NSC5	HOME3_HUMAN	HOMER3	Homer protein homolog 3	2026.85	1943.93	2062.76	2668.36	2417.1	2008.35	1635.23	1731.28	1666.71	1648.26	1316.55	1271.24	1068.75	1325.64	963.404
Q9NSI2	SLX9_HUMAN	SLX9	Ribosome biogenesis protein SLX9 homolog	774.376	760.965	714.791	556.821	1045.81	744.946	898.736	548.355	565.408	701.615	666.664	686.964	792.214	325.917	484.249
Q9NSI6	BRWD1_HUMAN	BRWD1	Bromodomain and WD repeat-containing protein 1	7786.89	6937.35	7321.94	4848.38	4309.55	4577.96	4179.5	3222.63	3706.38	3338.81	3229.35	2699.44	1678.18	1107.65	1654.26
Q9NTJ3	SMC4_HUMAN	SMC4	Structural maintenance of chromosomes protein 4	3221.74	3233.04	2984.14	3194.15	4059.94	3948.4	3496.83	4180.27	3572.24	3119.18	2935.17	3164.68	3567.61	3787.32	3565.04
Q9NU22	MDN1_HUMAN	MDN1	Midasin	1590.67	2073.44	2002.78	2109.94	2240.15	2265.64	2040.82	1525.4	1622.15	1618.31	1148.55	1634.04	1695.45	1662.32	1479.43
Q9NUI1	DECR2_HUMAN	DECR2	Peroxisomal 2,4-dienoyl-CoA reductase [(3E)-enoyl-CoA-producing]	274.202	319.316		2708.96	1413.91	2006.88	1207.63	1813.28	1056.86	1091.13	986.705	1668.62	982.087	1896.63	934.498
Q9NUJ1	ABHDA_HUMAN	ABHD10	Palmitoyl-protein thioesterase ABHD10, mitochondrial	12631.4	12025.6	12672	12317.4	11717.8	10668.7	9505.01	8650.4	9483.07	9080.84	10226.4	11445.2	9653.18	8547.28	8673.19
Q9NUL3	STAU2_HUMAN	STAU2	Double-stranded RNA-binding protein Staufen homolog 2		160.502		241.479	429.504			422.036		254.059		244.068	255.137	313.786
Q9NUQ3	TXLNG_HUMAN	TXLNG	Gamma-taxilin	573.304	626.135	636.537	729.973	546.252		766.943	881.396	784.922	1144.78	1422.65	797.493	731.937	914.036	1244.62
Q9NUS5	AP5S1_HUMAN	AP5S1	AP-5 complex subunit sigma-1	1871.22	1654.89	2037.09	1869.59	1541.03	1054.37	1353.04	1807.97	1268.73	1580.66	1629.39	1607.8	1708.97	1696.79	1434.44
Q9NV70	EXOC1_HUMAN	EXOC1	Exocyst complex component 1	1539.98	1776.74	1978.22	1713.79	1717.44	1693.32	2470.2	2387.35	1860.08	1746.93	2521.49	1928.93	1838.25	2130.57	1891.66
Q9NVI7	ATD3A_HUMAN	ATAD3A	ATPase family AAA domain-containing protein 3A	30964.4	30810.2	31468.6	31187.9	30073	32550.1	28256.2	28434.5	26357.7	21624.1	18188.1	17190.7	20583	23600.4	24920.7
Q9NVR0	KLH11_HUMAN	KLHL11	Kelch-like protein 11	1236.61	1095.01	1074.4	1491.19	1389.3		828.252	1804.65	1208.88	1408.63	1376.65	1323.49	1152.59	1038.54	1124.67
Q9NVX0	HAUS2_HUMAN	HAUS2	HAUS augmin-like complex subunit 2		498.255	1482.6	1947.83	1737.77	1349.85	1141.98		908.592	1333.61	939.345	1044.19	1094.75	1161.21	1190.61
Q9NVX7	KBTB4_HUMAN	KBTBD4	Kelch repeat and BTB domain-containing protein 4	686.572	753.3	752.914		398.611		807.472	1037.89	1149.85	1114.44	1458.93	1146.3	1639.08	1233.76	1151.16
Q9NW38	FANCL_HUMAN	FANCL	E3 ubiquitin-protein ligase FANCL	1366.92	2313.49	1241.02		1881.18	1811.67	1222.82	2032.33	1874.8	1620.71	1094.83		1262.61		1332.4
Q9NWT1	PK1IP_HUMAN	PAK1IP1	p21-activated protein kinase-interacting protein 1	636.493	430.296	647.184	410.779	140.2	452.199			213.901			254.831		121.839
Q9NWU2	GID8_HUMAN	GID8	Glucose-induced degradation protein 8 homolog	5214.56	4822.64	4477.87	4494.85	4876.61	5404.32	4870.26	4913.83	4591.15	4529.87	4038.59	4730.62	3916.92	4539.52	4298.14
Q9NWZ8	GEMI8_HUMAN	GEMIN8	Gem-associated protein 8	1866.63	1654.48	1936.26	3547.22	2549.99	4062.64	2430.5	2343.25	2386.76	2596.09	2128.49	2295.55	2802.02	3290.32	2641.92
Q9NX08	COMD8_HUMAN	COMMD8	COMM domain-containing protein 8	3916.96	3661.96	3711.74	3561.95	2450.6	2754.43	2421.2	3258.2	2747.34	1891.48	2539.38	2494.88	2653.2	2931.18	2707.62
Q9NX24	NHP2_HUMAN	NHP2	H/ACA ribonucleoprotein complex subunit 2	9752.1	7923.57	8770.06	9004.19	7827.37	8368.77	8816	7624.33	9080.33	10297.3	7738.38	9153.74	11846.3	13810.4	12555.2
Q9NX63	MIC19_HUMAN	CHCHD3	MICOS complex subunit MIC19	2010	2024.95	2973.93	5347.13	6134.11	7438.79	6720.08	6415.95	4030.75	2625.76	2110.19	2233.29	3481.3	5551.37	6400.34
Q9NXC5	MIOS_HUMAN	MIOS	GATOR2 complex protein MIOS	1537.17	1526.74	1251.7	1561.21	1536.08	1517.58	1687.18	1272.98	1608.58	1473.62	1475.98	1851.79	1619.45	1681.15	1526.51
Q9NXF7	DCA16_HUMAN	DCAF16	DDB1- and CUL4-associated factor 16	601.623						422.724		581.414			231.777	248.403	413.024
Q9NZ01	TECR_HUMAN	TECR	Very-long-chain enoyl-CoA reductase	1282.09	1303.47	1657.15	606.587	1569.61	1294.08	812.178	612.352	809.088	986.043	938.246	1267.6	1294.99	769.715	1918.9
Q9NZI2;Q6PIL6	KCIP1_HUMAN;KCIP4_HUMAN	KCNIP1;KCNIP4	Kv channel-interacting protein 4									1107.83			1789.73			1753.16
Q9NZI8	IF2B1_HUMAN	IGF2BP1	Insulin-like growth factor 2 mRNA-binding protein 1	2279.22	2449.39	2801.05	3261.72	2980.28	3245.44	3461.12	3253.34	3379.18	3421.76	2617.61	2436.84	3637.44	4073.2	3689.64
Q9NZJ0	DTL_HUMAN	DTL	Denticleless protein homolog	2947.01	2951.83	3154.54	2451.83	1878.71	2452.86	2121.46	2925.06	2076.84	1701.13	2013.71	1005.28	1317.32	1646.41	1799.93
Q9NZL4	HPBP1_HUMAN	HSPBP1	Hsp70-binding protein 1			149.124								357.619		55.5395
Q9NZN8	CNOT2_HUMAN	CNOT2	CCR4-NOT transcription complex subunit 2					867.404			721.943	333.7	386.858	557.541	609.694	464.297
Q9P015	RM15_HUMAN	MRPL15	Large ribosomal subunit protein uL15m	390.571	626.747	750.774	689.329	737.46		387.823			1218.71			883.041		704.639
Q9P021	CRIPT_HUMAN	CRIPT	Cysteine-rich PDZ-binding protein	42897	36846.3	41317.7	43760.7	44489.8	45756.5	42794.9	49636.5	40089.5	48607.8	35855.1	40894.5	45893.1	48539	43163.9
Q9P035	HACD3_HUMAN	HACD3	Very-long-chain (3R)-3-hydroxyacyl-CoA dehydratase 3	1522.09	1811.58	1615.54	1296.39	1484.91	1457.69	1227.27	1815.54	1264.36	1830.83	1074.48	1903.56	2007.74	2299.19	1923.2
Q9P0J7	KCMF1_HUMAN	KCMF1	E3 ubiquitin-protein ligase KCMF1	5840.76	6150.87	7798.33	6942.49	6353.09	5025	4784.17	3589.4	6266.29	5724.48	7325.83	6627.57	4510.78	6752.85	5542.75
Q9P0L0	VAPA_HUMAN	VAPA	Vesicle-associated membrane protein-associated protein A	4778.68	3729.57	3746.3	4861.49	5439.94	4290.23	3421.57	5295.87	4642.19	4828.46	3923.31	3200.68	4858.65	5351.35	5651.35
Q9P0V9	SEP10_HUMAN	SEPTIN10	Septin-10	3850.06	3677.5	4345.65	5116.25	4850.87	5650.22	4369.86	4163.44	4762.97	4699.84	4365.77	4131.58	3835.28	4148.17	4043.34
Q9P1Q0	VPS54_HUMAN	VPS54	Vacuolar protein sorting-associated protein 54	1861.84	1738.8	1718.65	1924.74	1675.61	2628.47	1141.31	1443.92	1296.13	1719.73	1443.39	1469.52	938.418	1459.33	1144.36
Q9P253	VPS18_HUMAN	VPS18	Vacuolar protein sorting-associated protein 18 homolog	2142.27	2579.6	2236.13	1362.4	1818.71	1921.85	2358.11	1921.54	1940.23	1795.18	1981.32	2158.71	2232.28	2371.82	2134.97
Q9P2J3	KLHL9_HUMAN	KLHL9	Kelch-like protein 9		472.015	396.836			406.525	1289.14	888.941	795.768	1487.63	1816.24	1807.24	2936.76	2385.83	2394.4
Q9P2J5	SYLC_HUMAN	LARS1	Leucine--tRNA ligase, cytoplasmic	1634.23	2351.22	2306.6	2547.53	2698.42	2748.9	2248.67	2015.47	2122.66	2614.38	2207.2	2049.47	1847.76	2451.3	2219.3
Q9P2N7	KLH13_HUMAN	KLHL13	Kelch-like protein 13	2917.59	2826.49	2969.97	2382.27	2729.24	2120.52	5607.9	5937.66	6089.57	8776.73	8341.41	8390.75	12423.1	12663.2	12108
Q9P2P6;Q9HAQ2	KIF9_HUMAN;STAR9_HUMAN	KIF9;STARD9	Kinesin-like protein KIF9	3304.02		3615.01	4716.54			3106.66			4455.13	3134.97	3406.09
Q9P2Y5	UVRAG_HUMAN	UVRAG	UV radiation resistance-associated gene protein	9244.39	9722.27	8945.5	8455.28	8771.88	8439.05	7764.99	7415.06	7913.2	8242.48	8391.11	8814.01	7865.47	7245.84	7969.12
Q9UBB4	ATX10_HUMAN	ATXN10	Ataxin-10	1147.81	1067.09	1007.13	1586.4	929.4	1004.57	781.639	1056.25	1219.81	1008.75	970.901	1304.81	1540.58	1666.99	1241.8
Q9UBB6	NCDN_HUMAN	NCDN	Neurochondrin	1669.11	2304.05	1736.46	946.537	1555.75	1382.53	1036.68	1065.43	1277.26	1307.88	1402.39	1025.86	2089.12	2535.36	2271.56
Q9UBB9	TFP11_HUMAN	TFIP11	Tuftelin-interacting protein 11	1774.94	2339.55	1820.27	2117.17	2874.08	2714.33	1782.94	1300.01	1651.17	1637.77	1786.77	1710.72	999.669	1899.59	1922.41
Q9UBI1	COMD3_HUMAN	COMMD3	COMM domain-containing protein 3	4557.81	4603.17	4238.93	3722.53	3234	3586.16	3343.07	2566.98	3356.32	3137.58	3309.95	3771.47	3060.11	3082.39	3429.36
Q9UBL6;O75131;Q96FN4;O95741;Q86YQ8;Q8IYJ1;Q96A23;Q9HCH3	CPNE2_HUMAN;CPNE3_HUMAN;CPNE4_HUMAN;CPNE5_HUMAN;CPNE6_HUMAN;CPNE7_HUMAN;CPNE8_HUMAN;CPNE9_HUMAN	CPNE2;CPNE3;CPNE4;CPNE5;CPNE6;CPNE7;CPNE8;CPNE9	Copine-3	368.073		226.264	361.06	195.659		210.069				168.81		401.455	421.471	424.646
Q9UBN7	HDAC6_HUMAN	HDAC6	Histone deacetylase 6	16756	17171.1	17194.7	13147.6	14897.3	13068.7	12411.1	11847.8	12622.7	13101.9	13754.7	14452.5	13236.2	12340.5	12003.3
Q9UBQ5	EIF3K_HUMAN	EIF3K	Eukaryotic translation initiation factor 3 subunit K	12106.2	12930.1	13384.6	8361.06	10537.7	9109.28	11074.6	10811.7	12949.5	9614.47	10475.3	12251.9	10325.5	11744.2	10930.7
Q9UBS4	DJB11_HUMAN	DNAJB11	DnaJ homolog subfamily B member 11	1414.64	1329.51	1121.6	1920.42	1513.97	1986.15	1155.81	1456.15	1196.95	1400.45	1211.24	1506.15	2053.01	2358.37	2155.16
Q9UBT2	SAE2_HUMAN	UBA2	SUMO-activating enzyme subunit 2	2713.94	1181.66	1407.1	1805.05	1260.34		2186.07				1286.17
Q9UBU8	MO4L1_HUMAN	MORF4L1	Mortality factor 4-like protein 1	3320.57	2883.93	2841.7	3478.94	3157.16	3856.82	3274.48	4018.91	3537.28	4760.26	3872.34	3957.79	5571.59	7143.9	7631.93
Q9UBW8	CSN7A_HUMAN	COPS7A	COP9 signalosome complex subunit 7a	67843	63491.3	64047.1	58286.7	50138.6	56258.4	76573.4	76718.8	75591.9	77309.3	83256.1	80726.3	84333	85842.3	83887.1
Q9UBX3	DIC_HUMAN	SLC25A10	Mitochondrial dicarboxylate carrier	453.782	468.419			264.687	869.027		1053.78	468.28				731.258	932.986	878.555
Q9UET6	TRM7_HUMAN	FTSJ1	tRNA (cytidine(32)/guanosine(34)-2'-O)-methyltransferase	1332.7	774.94	723.201	398.098	1118.64	713.602	991.209	778.097	717.461	1114.54	1207.62	1214.16	748.819	1133.81	823.986
Q9UF56	FXL17_HUMAN	FBXL17	F-box/LRR-repeat protein 17	1330.62	1294.56	1060.51	1794.42	1063.7	1211.76	4084.56	4931.37	4486.77	7155.2	7165.13	7899.74	10294.7	10414.9	8499.26
Q9UFF9	CNOT8_HUMAN	CNOT8	CCR4-NOT transcription complex subunit 8	1895.08	1855.5	2244.19	2607.43	1719.45	1407.75	1703.18	1695.27	1762.37	2344.28	2320.82	1870.36	1782.34	2199.34	2339.68
Q9UFN0	NPS3A_HUMAN	NIPSNAP3A	Protein NipSnap homolog 3A			485.647						65.9741
Q9UFW8	CGBP1_HUMAN	CGGBP1	CGG triplet repeat-binding protein 1	1089.9	702.401		1721.24	1108.16		701.976	1205.65	734.626	1556.86	1468.78	623.004	1166.99	1150.2	1592.18
Q9UG63	ABCF2_HUMAN	ABCF2	ATP-binding cassette sub-family F member 2		640.671		1905.08	1108.34		1010.39			1537.84	1188.27	959.121		1658.4	1559.93
Q9UGJ1	GCP4_HUMAN	TUBGCP4	Gamma-tubulin complex component 4	5932.14	6665.66	6280.18	6537.87	5636.27	6521.23	4901.87	5387.98	5948.89	5452.67	5916.64	5898.62	5523.61	5083.96	5718.57
Q9UGM6	SYWM_HUMAN	WARS2	Tryptophan--tRNA ligase, mitochondrial					1577.66	940.505	1273.69	1090.3		1504.49	739.427	1082.57	581.453	806.657	960.988
Q9UH99	SUN2_HUMAN	SUN2	SUN domain-containing protein 2	2171.07	2064.18	2320.35	2501.3	2746.34	2500.6	2599.34	2970.81	2645.2	2608.19	2496.77	2817.2	2385.42	2843.24	2533.43
Q9UHB9	SRP68_HUMAN	SRP68	Signal recognition particle subunit SRP68						507.329
Q9UHD8	SEPT9_HUMAN	SEPTIN9	Septin-9	3349.01	3359.29	3789.41	4476.98	4806.7	4802.42	3833.45	4144.81	4024.43	4773.94	3694.06	3803.54	3772.91	3938.07	4172.13
Q9UHI6	DDX20_HUMAN	DDX20	Probable ATP-dependent RNA helicase DDX20	7567.82	7204.34	7586.02	12312.5	10983.8	13043.3	7840.67	7918.29	8352.57	9805.02	8906.2	7635.77	8590.27	9795.76	9154.69
Q9UHP3	UBP25_HUMAN	USP25	Ubiquitin carboxyl-terminal hydrolase 25		1212.46	929.725				2846.89	3239.82	3040.49	3885.23	3966.07	4283.6	7694.69	6321.64	6703.53
Q9UHR4	BI2L1_HUMAN	BAIAP2L1	BAR/IMD domain-containing adapter protein 2-like 1	4346.65	5106.72	4805.73	4482.23	5112.57	5024.36	5716.46	4604.04	5893.24	5757.41	6449.59	6867.07	4416.27	4764.57	5160.4
Q9UHR5	S30BP_HUMAN	SAP30BP	SAP30-binding protein	2040.43	3099.78	3405.97	2672.28	3020.02	2544.17	2858.82	2070.83	2640.52	1686.2	2182.68	2240.35	2669.03	2165	2522.22
Q9UHR6	ZNHI2_HUMAN	ZNHIT2	Zinc finger HIT domain-containing protein 2							543.484		798			666.641	696.982
Q9UHV9	PFD2_HUMAN	PFDN2	Prefoldin subunit 2		441.676		2495.54	1518.59	1132.85	2257.57		907.247	2242.48	996.98		5394.76		596.833
Q9UHX1	PUF60_HUMAN	PUF60	Poly(U)-binding-splicing factor PUF60	11572.5	12954.6	11853.9	15986.4	13538.8	12986.9	13912	13517.5	14549.9	14949.7	15615.9	12645.6	8605.37	12272.3	14941.8
Q9UI10	EI2BD_HUMAN	EIF2B4	Translation initiation factor eIF2B subunit delta	1077.86	1026.08	1186.19	1025.27	1244.11	1471.22	1093.57	1757.8	1533.88	1185.02	1354.89	1471.65	1442.69	1274.64	1423.84
Q9UI30	TR112_HUMAN	TRMT112	Multifunctional methyltransferase subunit TRM112-like protein	4124.44	3759.18	3239.22	3747.94	3833.74	3672.43	4957.18	4810.04	3781.32	4417.82	3397.07	3490.36	4077.35	3763.49	4635.95
Q9UI43	MRM2_HUMAN	MRM2	rRNA methyltransferase 2, mitochondrial	928.264	1134.97		1676.68	1206.61	2046.46	2137.93	1793.38	1747.74	2110.34	1175.86	1259.1	1535.01	1586.06	1076.86
Q9UID3	VPS51_HUMAN	VPS51	Vacuolar protein sorting-associated protein 51 homolog	2932.79	2748.05	2964.28	2277.81	2366.46	2404.52	2130.94	2284.47	1881.11	2023.57	2263.9	2289.26	2037.86	2130.54	1653.55
Q9UIV1	CNOT7_HUMAN	CNOT7	CCR4-NOT transcription complex subunit 7	1994.54	2529.15	2503.89	2310.34	2281.26	2535.82	1927.67	2267.55	1931.33	2149.13	2344.97	2228.1	2235.72	2087.87	2307.29
Q9UJ41	RABX5_HUMAN	RABGEF1	Rab5 GDP/GTP exchange factor	4779.52	5097.16	4767.98	4184.75	4845.64	4939.81	4617.26	5210.71	4923.57	5477.52	5927.57	5758.84	6348.69	5227.87	5755.58
Q9UJP4	KLH21_HUMAN	KLHL21	Kelch-like protein 21	269.102		465.301				619.886	729.457	659.55	1109.93	645.349	760.434	1353.94	1385.91	1321.99
Q9UJS0	S2513_HUMAN	SLC25A13	Electrogenic aspartate/glutamate antiporter SLC25A13, mitochondrial	534.899	243.986		412.842			321.472		240.274	504.573	444.547	792.616	695.485	811.521	741.395
Q9UJV9	DDX41_HUMAN	DDX41	Probable ATP-dependent RNA helicase DDX41	4797.31	5718.18	5516.41	4850.24	5274.19	4787.07	5130.13	4756.83	5512.27	6198.73	6291.69	6627.77	5298.5	4838.7	5704.6
Q9UJW0	DCTN4_HUMAN	DCTN4	Dynactin subunit 4	756.554	498.576	823.225		500.807	859.23	563.031		900.827	1309.14	1090.82	942.388	735.98	1119.31	987.088
Q9UJX2	CDC23_HUMAN	CDC23	Cell division cycle protein 23 homolog	684.708	784.374	723.366	851.268	919.994	729.198	1264.09	1502.42	1176.57	1333.91	1186.37	1323.26	1276	1739.3	1609.25
Q9UJX3	APC7_HUMAN	ANAPC7	Anaphase-promoting complex subunit 7	282.171	207.033	629.958	487.481	428.505	235.708	536.091	715.16	606.859	627.071	960.085	549.608	798.748	881.864	808.384
Q9UJX6	ANC2_HUMAN	ANAPC2	Anaphase-promoting complex subunit 2									238.305			286.675	332.722		325.916
Q9UJZ1	STML2_HUMAN	STOML2	Stomatin-like protein 2, mitochondrial	455.7	522.102		960.607	579.334		705.858	731.334	551.246	1011.39		355.91	583.478
Q9UK73	FEM1B_HUMAN	FEM1B	Protein fem-1 homolog B	33323.4	33007.7	32502.2	40276.1	38902.4	37328.5	43833.7	44041.4	46027.2	41511.9	44218.8	43281.6	40516.7	42867.9	40807.7
Q9UK97	FBX9_HUMAN	FBXO9	F-box only protein 9	7017.29	6252.17	6708.36	7626.67	7266.26	7590.19	11811.8	13728.2	12026.6	12572.1	14209.4	14009.4	11665.8	11811.2	11932
Q9UK99	FBX3_HUMAN	FBXO3	F-box only protein 3	6485.19	4632.35	4400.08	4325.28	4138.04	4683.41	10178.4	12033.3	11320.9	11267.2	12353.2	11235.5	11886.8	12508.5	11395.8
Q9UKB1	FBW1B_HUMAN	FBXW11	F-box/WD repeat-containing protein 11	4089.02	3815.13	3931.95	4068.49	4215.89	4011.2	19274.2	21105.6	20937.4	25368.1	27402.1	25211.9	32061.1	29741.7	29862
Q9UKK3	PARP4_HUMAN	PARP4	Protein mono-ADP-ribosyltransferase PARP4	30197.3	30401.7	30003.2	20501.2	21887.9	19913.2	11778.2	11914.8	12901	14213.9	14962	16459.1	20195.9	17078.2	17444.4
Q9UKK9	NUDT5_HUMAN	NUDT5	ADP-sugar pyrophosphatase	3114.63	1102.72	1430.99	2753.99	1194.37		2317.29	1204.61		3150.51			3899.16
Q9UKT7	FBXL3_HUMAN	FBXL3	F-box/LRR-repeat protein 3									391.647	870.017	1369.4	615.034	1148.47	457.288	793.537
Q9UKT8	FBXW2_HUMAN	FBXW2	F-box/WD repeat-containing protein 2	567.065	659.798	583.469			1550.1		928.67	896.591	446.719		647.25	337.725	669.522	560.084
Q9UKV3	ACINU_HUMAN	ACIN1	Apoptotic chromatin condensation inducer in the nucleus	1560.18	421.677		4682.26	855.013		2799.01	1006.05	464.062	2126.43	823.272		3364.8
Q9UKV5	AMFR_HUMAN	AMFR	E3 ubiquitin-protein ligase AMFR	525.701	748.604	692.938			436.326	1585.36	698.002	1107.32	1437.91	1596.93	1615.14	2374.54	2042.51	2270.26
Q9UKZ1	CNO11_HUMAN	CNOT11	CCR4-NOT transcription complex subunit 11	661.655	1063.7	979.079	896.534	1097.62	918.801	890.447	784.507	770.565	1063.37	1250.21	586.069	818.089	971.689	1241.41
Q9UL46	PSME2_HUMAN	PSME2	Proteasome activator complex subunit 2							972.95	763.822	877.075	1369.12	848.809	1368.64	1307.61	1390.02	1519.54
Q9UL63	MKLN1_HUMAN	MKLN1	Muskelin	2646.67	2713.6	2827.61	2290.44	2946.25	2735.01	2316.29	3096.18	2366.87	3546.53	2862.84	2703.98	2425.32	2064.99	2284.74
Q9ULA0	DNPEP_HUMAN	DNPEP	Aspartyl aminopeptidase					502.513							448.761
Q9ULC4	MCTS1_HUMAN	MCTS1	Malignant T-cell-amplified sequence 1	921.695	771.085	1247.99	1349.29		1268.83	1482.51	1761.57		2662.32				3225.27	2972.44
Q9ULM2	ZN490_HUMAN	ZNF490	Zinc finger protein 490	908.485	900.09				597.879			1524.27				876.877		1332.13
Q9ULT0	TTC7A_HUMAN	TTC7A	Tetratricopeptide repeat protein 7A	498.27	329.027	455.858	800.927	848.572	889.536	934.105	678.609	668.043	514.069	708.742	583.698	700.763	900.048	742.264
Q9ULX3	NOB1_HUMAN	NOB1	RNA-binding protein NOB1	1211.27	1480.72	1623.47	1651.46	2025.88	1864.41	2332.37		2022.9	2264.24	1808.67	2176.01	2008.09	1666.81	3132.2
Q9UMX0	UBQL1_HUMAN	UBQLN1	Ubiquilin-1	8402.74	3609.67	3437.71	28354.9	15042.2	10357	22848.3	14856.2	8234.34	23266.7	12151.2	5894.67	18314.2	10085.6	7351.31
Q9UNE7	CHIP_HUMAN	STUB1	E3 ubiquitin-protein ligase CHIP	1474.29	1101.66	842.766	1379.93	960.048	1098.44	1202.1	592.651	986.365	897.592	1110.1	1260.61		1397.2	1159.89
Q9UNM6	PSD13_HUMAN	PSMD13	26S proteasome non-ATPase regulatory subunit 13	5247.2	5410.56	5019.3	3972.56	4442.81	4214.07	7824.84	8280.09	8837.14	8586.88	8933.74	9378.46	8956.99	8919.5	9119.63
Q9UNN5	FAF1_HUMAN	FAF1	FAS-associated factor 1							1218.66			1609.5			1513.71
Q9UNQ2	DIM1_HUMAN	DIMT1	Dimethyladenosine transferase	1225.47	1031.21	1067.96	683.597	1245.36	1503.98	1132.79	1398.35		1301.52	1119.92	1189.85	1112.13	1247.32	1035.13
Q9UNS2	CSN3_HUMAN	COPS3	COP9 signalosome complex subunit 3	60210.7	59313.6	55434.4	49999.3	53981.8	50779.6	72638	72226.1	72546.7	72692.9	79659.8	85451.3	76725.3	83561.6	78893.3
Q9UNZ5	L10K_HUMAN	C19orf53	Leydig cell tumor 10 kDa protein homolog	9060.41	9597.17	9714.47	7741.9	9239.67	9735.6	6660.36	6741.53	7658.78	6455.24	7328.41	7525.58	7187.13	6394.6	4274.04
Q9UPN7	PP6R1_HUMAN	PPP6R1	Serine/threonine-protein phosphatase 6 regulatory subunit 1	1523.46	2153.09	2133.84	2273.08	1998.1	2114.18	2378.17	1417.04	1949.11	2252.56	1765.09	2096.66	2381.17	2513.47	2623.52
Q9UPT5	EXOC7_HUMAN	EXOC7	Exocyst complex component 7	2640.7	2612.88	2499.88	3024.31	2454.22	2791	3021.9	3019.78	2686.69	2185.15	2845.24	2604.61	2607	2612.86	2589.27
Q9UPZ3	HPS5_HUMAN	HPS5	BLOC-2 complex member HPS5	1173.88	1268.6	1268.22	1092.97	1530.24	935.016	920.143	1070.43	1316.21	1106.49	1119.04	1087.51	1156.01	1344.58	1171.08
Q9UQ13	SHOC2_HUMAN	SHOC2	Leucine-rich repeat protein SHOC-2													672.278		800.767
Q9UQ80	PA2G4_HUMAN	PA2G4	Proliferation-associated protein 2G4	6185.21	1921.42	1288.72	6128.52	1466.82	1824.43	4253.65	2062.29	1735.87	8422.85	2651.33	1230.63	4501.48	2121.09	1598.11
Q9UQB8	BAIP2_HUMAN	BAIAP2	BAR/IMD domain-containing adapter protein 2	2639.22	2868.97	3214.97	3591.89	3104.88	3261.94	3069.06	2807.91	3018.23	3159.31	3782.32	3543.81	2781.57	2507.23	3700.04
Q9Y224	RTRAF_HUMAN	RTRAF	RNA transcription, translation and transport factor protein	1108.24	938.5	1410.04	1258.3	1583.07	1226.34	1800.86	1246.68	1347.47	1151.83	1153.73	981.22	1383.27	1816.82	2101.16
Q9Y230	RUVB2_HUMAN	RUVBL2	RuvB-like 2	3604.49	4194.93	3761.19	5191.7	3997.92	4039.85	4910.77	4656.93	5003.02	5589.88	5494.29	4309.69	5677.57	6508.45	6885.12
Q9Y262	EIF3L_HUMAN	EIF3L	Eukaryotic translation initiation factor 3 subunit L	11823.2	12681.1	11799.8	10109	10729.7	10552.9	13046.3	12348.6	13619.7	10037.8	12364.5	11734.3	10571.9	9920.13	11312.7
Q9Y265	RUVB1_HUMAN	RUVBL1	RuvB-like 1	3816.36	4219.13	3791.92	4297.71	3737	3943.2	4795.25	4122.86	4601.21	5319.58	4910.42	4788.48	5672.85	5280.58	5116.29
Q9Y266	NUDC_HUMAN	NUDC	Nuclear migration protein nudC
Q9Y276	BCS1_HUMAN	BCS1L	Mitochondrial chaperone BCS1	2317.81	2167.9	2360.43	2591.12	2052.99	1990.84	1751.97	1755.51	2329.67	2255.55	2022.12	1986.56	1753.14	2245.45	2126.9
Q9Y291	RT33_HUMAN	MRPS33	Small ribosomal subunit protein mS33		2664.58	2389.44	1868.86	1470.78	1753.5	2313.42	1488.99	2785.13	2424.76	2711.87	2351.61	5003.38	3019.27	2567.91
Q9Y295	DRG1_HUMAN	DRG1	Developmentally-regulated GTP-binding protein 1	8649.08	7719.37	9984.12	13104	12549.4	13407.2	12111.4	11876.5	10644.1	11516.5	9805.27	9424.47	9768.5	11164.6	11633.4
Q9Y296	TPPC4_HUMAN	TRAPPC4	Trafficking protein particle complex subunit 4		245.44				238.646							345.954	171.866
Q9Y297	FBW1A_HUMAN	BTRC	F-box/WD repeat-containing protein 1A	1658.23	1376.74	1488.54	906.361	1116.83	1965.72	5890.06	6346.09	7078.92	7553.29	9240.57	7826.13	10901.7	10264.3	10782.3
Q9Y2A7	NCKP1_HUMAN	NCKAP1	Nck-associated protein 1	911.859	807.375	1806.8	1101.43	824.121	928.618	1097.11	1428.66	811.708	1178.04	1371.91	922.459	1338.93	1006.39	1225.29
Q9Y2D4	EXC6B_HUMAN	EXOC6B	Exocyst complex component 6B	443.524	931.843	814.895	866.432	745.207	675.939		730.823	1311.06	1078.53	452.968	761.14	1075.42	607.731	833.623
Q9Y2D8	ADIP_HUMAN	SSX2IP	Afadin- and alpha-actinin-binding protein						281.526			535.844	446.159	788.682	596.548	527.784	953.502	653.126
Q9Y2F9	BTBD3_HUMAN	BTBD3	BTB/POZ domain-containing protein 3								6976.74	4211.58	2784.73	2678.67	3155.74	3837.64	4082.97
Q9Y2Q5	LTOR2_HUMAN	LAMTOR2	Ragulator complex protein LAMTOR2				1591.07	991.865					984.104	683.782	1245.49		895.147	761.491
Q9Y2Q9	RT28_HUMAN	MRPS28	Small ribosomal subunit protein bS1m	2554.56	2851.24	2140.94	2652.35	1771.43	1842.45	2609.58	2846.71	2227.46	2759.33	2411.66	2297.89	5222.18	2794.28	2703.09
Q9Y2R5	RT17_HUMAN	MRPS17	Small ribosomal subunit protein uS17m	3693.31	4229.4	3368.3	2578.37	3575.58	3009.9	2642.67	3071.51	4276.11	2470.68	3317.72	3487.25	4099.88	3332.66	2657.24
Q9Y2R9	RT07_HUMAN	MRPS7	Small ribosomal subunit protein uS7m	2373.75	2776.38	2742.46	2474.92	2530.73	2928.51	3175.13	3235.58	2688.42	2660.36	3039.41	2789.85	2996.85	3712.84	3268.41
Q9Y2T2	AP3M1_HUMAN	AP3M1	AP-3 complex subunit mu-1	7752.23	8144.81	8548.41	10333.9	11081.1	10338.8	9174.65	10622.8	9827.68	11110.2	10501.8	10355.8	9604.55	11185.7	11943.3
Q9Y2U9	KLDC2_HUMAN	KLHDC2	Kelch domain-containing protein 2	9423.4	8421.2	8161.94	8341.11	7418.14	7945.83	9586.28	11704	11132.9	12137.9	13047	12355.4	13984.5	13248.5	14227.3
Q9Y2Z0	SGT1_HUMAN	SUGT1	Protein SGT1 homolog	1434.3	1474.05	1063.98	1114.74	705.069		2122.04	862.195	1293.4	1911.5	1064.56	877.653	1837.35	1072.95	1477.05
Q9Y305	ACOT9_HUMAN	ACOT9	Acyl-coenzyme A thioesterase 9, mitochondrial	2346.97	1596.08	1946.13	2277.35	2156.61	1675.23	1064.17	1639.22	1242.95	1614.43	1212.19	1158.76	892.675	851.777	885.238
Q9Y312	AAR2_HUMAN	AAR2	Protein AAR2 homolog	1826.32	2036.83	1971.46	759.046	1621.73		1116.78	1991.87	1436.35		1365.75	1348.6	1510.21	2202.08	2283.36
Q9Y314	NOSIP_HUMAN	NOSIP	Nitric oxide synthase-interacting protein	6554.02	6636.37	7533.46	7908.98	7016.96	8405.93	6983.74	7894.04	6735.03	8235.18	6621.59	6867.35	6539.25	9060.16	10032.8
Q9Y315	DEOC_HUMAN	DERA	Deoxyribose-phosphate aldolase	13067.3	14126.5	13810.6	18708.1	16958.3	17338.8	12575.7	14762.9	13731.7	13426.8	13279.4	13920.3	11474.6	12182.9	11653.9
Q9Y383	LC7L2_HUMAN	LUC7L2	Putative RNA-binding protein Luc7-like 2	1384.23			6900.05	3374.49		5315.42	2929.73	1147.16	4091.43	2180.56	1128.52	4102.99	1875.77
Q9Y399	RT02_HUMAN	MRPS2	Small ribosomal subunit protein uS2m	3942.98	4284.64	3466.65	3796.57	3386.6	4558.69	3674.17	3973.69	3652.01	3323.48	3403.54	3175.24	4002.7	4155.61	4048.96
Q9Y3B4	SF3B6_HUMAN	SF3B6	Splicing factor 3B subunit 6	2724.21	2874.15	2399.47	3059.94	1935.58	2480.26	1362.94	1494.06	1605.57	1498.7	1716.09	1699.75	1108.1	1103.78	1195.07
Q9Y3C6	PPIL1_HUMAN	PPIL1	Peptidyl-prolyl cis-trans isomerase-like 1	2467	2652.49	2018.12	3410.54	2685.59	3060.99	2447.09	2182.38	1891.44	2002.49	1699.58	2136.9	2287.56	2328.16	2305.85
Q9Y3D0	CIA2B_HUMAN	CIAO2B	Cytosolic iron-sulfur assembly component 2B		530.707	227.987	924.934				715.31	458.78	744.439	911.025	676.646	226.451	593.555	656.19
Q9Y3D3	RT16_HUMAN	MRPS16	Small ribosomal subunit protein bS16m	4998.49	6091.75	4153.67	3958.95	3865.26	3470.62	4342.4	5154.53	4866.19	4591.32	3942.72	5179.49	6349.96	4955.63	4869.61
Q9Y3D7	TIM16_HUMAN	PAM16	Mitochondrial import inner membrane translocase subunit TIM16		1175.02	953.751	1584.64	2098.22	1621.46	1318.91	1581.6	1716.31	1842.95	651.793	1191.92	1351.28	2219.36	1830.13
Q9Y3D9	RT23_HUMAN	MRPS23	Small ribosomal subunit protein mS23	6294.16	5580.24	5661.48	6287.83	5009.66	6033.13	7972.05	4659.69	7002.06	6836.8	7386.85	6143.78	7275.96	7403.59	5630.67
Q9Y3F4	STRAP_HUMAN	STRAP	Serine-threonine kinase receptor-associated protein	2950.39	3225.72	3503.74	4723.39	4511.24	4888.24	4237.81	3805.55	3376.47	4617.11	3465.11	3366.53	3601.33	4438.26	4980.94
Q9Y3I0	RTCB_HUMAN	RTCB	RNA-splicing ligase RtcB homolog	1748.16	1733.07	1860.12	1877.86	2126.27	1533.36	1645.68	1699.02	1898.94	1223.92	1654.49	1539.34	1755.97	1615.46	1857.01
Q9Y3I1	FBX7_HUMAN	FBXO7	F-box only protein 7		1008.25	1011.9	1521.01	1141.02		976.219	1635.24	1620.92			1230.87	2550.19	2168.03	1941.65
Q9Y3U8	RL36_HUMAN	RPL36	Large ribosomal subunit protein eL36	4597.51	4224.71	4982.94	4077.52	4442.61	4498.05	4557.18	6057.65	5137.78	3830.32	4918.6	4435.32	4400.69	4643.91	3909.54
Q9Y421	FA32A_HUMAN	FAM32A	Protein FAM32A	2492.74	3509.79	3120.8	2845.59	2601.77	3296.91	3028.38	2294.69	2851.26	3907.18	4221.47	3636.34	4185.21	4065.65	3443.43
Q9Y446	PKP3_HUMAN	PKP3	Plakophilin-3	1552.4	1525.58	1505.22	1902.17	1241.32	1635.58	1775.12	1705.99	1702.04	1519.01	1753.76	1393.42	1027.01	1332.55	2087.43
Q9Y450	HBS1L_HUMAN	HBS1L	HBS1-like protein	431.95	747.459	995.818	1172.88	257.843	943.725			783.448	762.979	1239.68	627.303	848.046	956.799	1016.67
Q9Y4B6	DCAF1_HUMAN	DCAF1	DDB1- and CUL4-associated factor 1	8357.92	7130.39	7227.35	5774.02	5628.44	5530.62	8244.18	9321.1	8613.02	10858.4	10647.7	11757.5	15369.3	15048.6	14596.3
Q9Y4D8	HECD4_HUMAN	HECTD4	Probable E3 ubiquitin-protein ligase HECTD4	3424.67	3802.84	4018.79	4511.51	4474.65	3906.28	2450.79	2609.31	2289.56	3003.11	3008.03	3135.75	2954.62	2747.88	3191.34
Q9Y4I1	MYO5A_HUMAN	MYO5A	Unconventional myosin-Va					125.131		267.657				355.241		259.98
Q9Y4P3	TBL2_HUMAN	TBL2	Transducin beta-like protein 2	776.089		950.626	1490.46	918.37	1370.01	1289.73		830.806	875.835	589.911		1042.72		1750.79
Q9Y4X5	ARI1_HUMAN	ARIH1	E3 ubiquitin-protein ligase ARIH1	2696.42	3077.17	2678.66	3025.85	2401.13	2541.85	3860.05	4297.36	4073.44	3759.06	4308.12	4407.77	3877.31	3748.84	4226.57
Q9Y512	SAM50_HUMAN	SAMM50	Sorting and assembly machinery component 50 homolog	1433.06	938.597	1853.61	4079.19	4605.48	5753.54	3846.12	4331.67	2622.3	1953.45	1310.3	1282.91	2174.15	3013.43	3301.94
Q9Y592	CEP83_HUMAN	CEP83	Centrosomal protein of 83 kDa	999.851	1028.14	1226.67	1257.47	1539.79	1322.32		1457.06	1043.97	1065.99	1270.52	1348.4		1145.89	1261.62
Q9Y597	KCTD3_HUMAN	KCTD3	BTB/POZ domain-containing protein KCTD3		289.929	542.817					1157.31	1055.45	1566.5	2279.26	1399.41	1825.7	1287.38	1399.6
Q9Y5B6	PAXB1_HUMAN	PAXBP1	PAX3- and PAX7-binding protein 1	606.51	497.807	563.05	111.997	376.019		417.278		645.493	306.223	588.142	546.524	367.939		405.323
Q9Y5B8	NDK7_HUMAN	NME7	Nucleoside diphosphate kinase homolog 7	1037.93	2496.9	1777	1893.71	2327.48	1899.56	1770.33	1869.48	1106.9	2186.74	2271.63	1013.63	2089.23	1817.18	2882.89
Q9Y5J9	TIM8B_HUMAN	TIMM8B	Mitochondrial import inner membrane translocase subunit Tim8 B	1392.97	975.852		2604.26	1939.64	1688.37	1489.35	1705.1	1833.44	2036.67		1255.94	2195.7	1836.24	2477.54
Q9Y5K5	UCHL5_HUMAN	UCHL5	Ubiquitin carboxyl-terminal hydrolase isozyme L5	1638.77	1612.44	1047.69	1620.68	1795.34	715.991	1982.56	2430.28	2998.74	2196.35	3039.67	1894.86	3920.59	3115.54	3687.5
Q9Y5M8	SRPRB_HUMAN	SRPRB	Signal recognition particle receptor subunit beta	2025.08	2107.45	2684.24	4548.38	3263.23	3717.76	2504.68	3367.39	2938.44	3843.32	2555.94	2717.66	2837.05	4289.15	4086.02
Q9Y5S9	RBM8A_HUMAN	RBM8A	RNA-binding protein 8A	7219.82	2446.75		15749.7	7788.56	5268.02	12613.9	9192.05	3165.67	11054.7	5569.24	2461.32	16542.9	5174.97	3910.07
Q9Y5T5	UBP16_HUMAN	USP16	Ubiquitin carboxyl-terminal hydrolase 16	999.867	1176.67	1115.81	1111.75	991.541	895.75	766.555	1014.05	663.197	1374.19	1398.63	906.249	824.409	771.44	1247.47
Q9Y5V0	ZN706_HUMAN	ZNF706	Zinc finger protein 706	29897.4	31305	32133.9	28278.2	28057.2	38603.1	30524.7	33261.3	49220.6	30457.7	29292.5	31760.1	32892.2	47507.3	34434.6
Q9Y5X1	SNX9_HUMAN	SNX9	Sorting nexin-9	672.516		531.497			948.258			624.138	551.486	697.508
Q9Y657	SPIN1_HUMAN	SPIN1	Spindlin-1	575.447	602.355	367.973		830.635	672.326	947.885	525.306	831.428	981.859	592.384	831.268	881.432		782.784
Q9Y676	RT18B_HUMAN	MRPS18B	Small ribosomal subunit protein mS40	2535.29	2238.42	1740.23	2516.12	2237.53	2516.25	2802.07	2572.22	2291.16	3020.92	2544.41	3066.04	2960.94	3386.31	3389.1
Q9Y697	NFS1_HUMAN	NFS1	Cysteine desulfurase								329.679		464.517			505.779	363.07	620.193
Q9Y6A4	CFA20_HUMAN	CFAP20	Cilia- and flagella-associated protein 20	4821.89	2320.79	4163.01	3404.65	3034.48	3454.23	4392.4	3223.18	3805.84	3957.36	3461.1	3412.91	3411.41	3529.61	2878.62
Q9Y6R0	NUMBL_HUMAN	NUMBL	Numb-like protein						1967.55	2749.71	2397.66	1730.53					2029.32	2719.52
Q9Y6V7	DDX49_HUMAN	DDX49	Probable ATP-dependent RNA helicase DDX49	1626.66	1544.84	1462.38	1998.7	1983.58	2037.81	1843.92	1938.5	1655.82	1739.87	1953.18	1844.67	1695.02	1744.89	2178.54
Q9Y6W3	CAN7_HUMAN	CAPN7	Calpain-7	6680.36	5299.65	10716.5	11684.2	8834.83		9317.52	7352.52	6564.98	7155.69	9994.6	5759.61	6115.32	5834.54	6637.81
Q9Y6Y0	NS1BP_HUMAN	IVNS1ABP	Influenza virus NS1A-binding protein	827.371	1119.1											426.585
Q9Y6Y8	S23IP_HUMAN	SEC23IP	SEC23-interacting protein	31452	33108.3	26050.4	12147.4	15479.8	10984.4	8515.95	8349.89	11890.2	10676.4	13514.3	15754.1	9443.6	7150.84	6068.21

## Sheet: B-293T+-Cys-IPs
Protein.Group	Protein.Names	Genes	First.Protein.Description	293T-IP-0XCys-1	293T-IP-0XCys-2	293T-IP-0XCys-3	293T-IP-0XCys-4	293T-IP-1XCys-1	293T-IP-1XCys-2	293T-IP-1XCys-3	293T-IP-1XCys-4
A0A024R1R8;Q9Y2S6	TMA7B_HUMAN;TMA7_HUMAN	TMA7;TMA7B	Translation machinery-associated protein 7B	58313.9	53404.3	46326.1	52803.4	69591.8	65069.1	49295	67063.9
A0A0B4J1Y9	HV372_HUMAN	IGHV3-72	Immunoglobulin heavy variable 3-72	4718.58	4137.16	5008.29	5978.1	7435.04	10273.5	3751.62	6607.58
A0AAG2SVT6	A0AAG2SVT6_HUMAN		Ig-like domain-containing protein	533315	270858	374533	323461	579577	798148	457432	406489
A3KMH1	VWA8_HUMAN	VWA8	von Willebrand factor A domain-containing protein 8	7497.13	7760.09	7924.57	7880.72	4200.92	4579.35	8239.73	5582.46
A4D1P6	WDR91_HUMAN	WDR91	WD repeat-containing protein 91	135.083	253.438	614.69		139.362			69.8748
A5YKK6	CNOT1_HUMAN	CNOT1	CCR4-NOT transcription complex subunit 1	5217.89	5721.05	5910.57	6196.01	4248.99	4064.57	6730.46	5225.28
A6NHP3;A6NIY4;A6NNV3;P0CI01;P0DV79;Q495Y7;Q495Y8;Q8NFV5	SPD16_HUMAN;SPD18_HUMAN;SPDE1_HUMAN;SPDE2_HUMAN;SPDE5_HUMAN;SPDE6_HUMAN;SPDE7_HUMAN;SPE2B_HUMAN	SPDYE1;SPDYE16;SPDYE18;SPDYE2;SPDYE2B;SPDYE5;SPDYE6;SPDYE7P	Speedy protein E2B	737.903	782.72	1487.29				909.809	2388.36
A8MWD9;P62308	RUXGL_HUMAN;RUXG_HUMAN	SNRPG;SNRPGP15	Putative small nuclear ribonucleoprotein G-like protein 15			2483.82	1824.99		1416.38	1862.55	2230
E9PAV3	NACAM_HUMAN	NACA	Nascent polypeptide-associated complex subunit alpha, muscle-specific form	10919.8	6702.4	11911.8	6816.23	12097.8	11898.7	11906.4	17713.1
E9PRG8	CK098_HUMAN	C11orf98	Uncharacterized protein C11orf98	3696.72	3585.36	3809.21	4342.76	5165.49	2407.79	4991.85	2749.55
O00124	UBXN8_HUMAN	UBXN8	UBX domain-containing protein 8	1134.09	724.91	1072.24					2148.24
O00139	KIF2A_HUMAN	KIF2A	Kinesin-like protein KIF2A		826.905	577.833	655.469	1250.73	912.182	294.628	731.86
O00165	HAX1_HUMAN	HAX1	HCLS1-associated protein X-1	3645.89	4665.04	5275.91	3915.32	6347.72	6701.67	6057.68	4915.76
O00203	AP3B1_HUMAN	AP3B1	AP-3 complex subunit beta-1	1005.14	1105.97	885.824	916.052		757.67	951.31	968.395
O00231	PSD11_HUMAN	PSMD11	26S proteasome non-ATPase regulatory subunit 11	3348.55	2424.79	2804.77	2823.16	1322.18	1350.55	2595.69	1229.13
O00232	PSD12_HUMAN	PSMD12	26S proteasome non-ATPase regulatory subunit 12	1464.51	2299.45	2384.76	2072.35	787.824	439.123	2259.15
O00233	PSMD9_HUMAN	PSMD9	26S proteasome non-ATPase regulatory subunit 9	3258.44	2966.76	3655.52	3830.99	1993.06	3414.75	5523.93	3492.63
O00303	EIF3F_HUMAN	EIF3F	Eukaryotic translation initiation factor 3 subunit F	8956.88	10673	11250.5	10976.4	8352.38	8111.31	10018.3	10217.9
O00410	IPO5_HUMAN	IPO5	Importin-5	6413.17	6231.05	5916.47	6091.26	2794.67	4112.32	5223.82	2750.29
O00422	SAP18_HUMAN	SAP18	Histone deacetylase complex subunit SAP18		2445.85	4116.22		4685.16	2799.93	2785.99	2679.98
O00443	P3C2A_HUMAN	PIK3C2A	Phosphatidylinositol 4-phosphate 3-kinase C2 domain-containing subunit alpha	1592.59	1806.9	1620.32	861.965	1580.27	768.433	2802.57	2565.17
O00471	EXOC5_HUMAN	EXOC5	Exocyst complex component 5	1075.11	1159.93	817.235	1477.55	1255.25	1502.57	1034.94
O00487	PSDE_HUMAN	PSMD14	26S proteasome non-ATPase regulatory subunit 14	2187.85	2047.52	2625.57	2764.3	1755.11	1616.22	2570.01	1182.67
O00488	ZN593_HUMAN	ZNF593	Zinc finger protein 593	1568.59		1572.19	1287.29	5978.3	6640.57	1556.78	2950.57
O00505	IMA4_HUMAN	KPNA3	Importin subunit alpha-4			414.778	392.171	575.308	724.461
O00541	PESC_HUMAN	PES1	Pescadillo homolog	626.19	638.074	665.875	797.939	1043.86	1216.87	1486.04	1137.88
O00571	DDX3X_HUMAN	DDX3X	ATP-dependent RNA helicase DDX3X	6317.19	5053.44	5573.74	6430.2	8293.27	5694.96	7267.16	8041.96
O14578	CTRO_HUMAN	CIT	Citron Rho-interacting kinase	1603.15	1536.68	1666.37	2640.04	1566.37	2524.86	2336.4	1364.13
O14579	COPE_HUMAN	COPE	Coatomer subunit epsilon	10990.4	8765.99	8747.49	7720.69	15222.7	15605.8	6738.71	15494.8
O14654	IRS4_HUMAN	IRS4	Insulin receptor substrate 4	4004.39	2829.87	3076.82	3609.35	3483.54	3453.56	4675.98	3984.86
O14732	IMPA2_HUMAN	IMPA2	Inositol monophosphatase 2	46031.4	40101.9	46534.8	42601.1	48720.3	15635.6	31838.9	33263.4
O14734	ACOT8_HUMAN	ACOT8	Acyl-coenzyme A thioesterase 8	586.679	597.913	357.351	392.811	308.561	644.277	180.771
O14744	ANM5_HUMAN	PRMT5	Protein arginine N-methyltransferase 5	5670.15	5208.35	5546.52	6862.75	4076.9	3734.57	7583.04	4782.18
O14776	TCRG1_HUMAN	TCERG1	Transcription elongation regulator 1	11645.7	11965.5	9382.09	10999.6	11492.1	9429.24	11170.6	10874
O14818	PSA7_HUMAN	PSMA7	Proteasome subunit alpha type-7	5300.61	6192.57	6320.67	5080.26	3943.67	2663.7	3862.37	2417.41
O14874	BCKD_HUMAN	BCKDK	Branched-chain alpha-ketoacid dehydrogenase kinase	9767.52	11451.6	10665.5	7901.34	5020.32	5188.25	9725.63	6394.63
O14893	GEMI2_HUMAN	GEMIN2	Gem-associated protein 2	9026.57	9536.36	8339.45	7516.98	6616.69	6312.28	4387.36	6066.42
O14950;P19105	ML12A_HUMAN;ML12B_HUMAN	MYL12A;MYL12B	Myosin regulatory light chain 12B	3771.32	3904	5565.16	2937.71	9459.62		4918.88	6065.38
O14976	GAK_HUMAN	GAK	Cyclin-G-associated kinase	764.73	888.238	860.833	568.881			1395.74
O14979	HNRDL_HUMAN	HNRNPDL	Heterogeneous nuclear ribonucleoprotein D-like	3475.08	2410.33	3372.43	3361.65		3548.22	3349.78	2355.43
O15020	SPTN2_HUMAN	SPTBN2	Spectrin beta chain, non-erythrocytic 2	5754.09	5138.3	5695.46	5832.44	10553.9	8618.9	5916.92	6898.7
O15027	SC16A_HUMAN	SEC16A	Protein transport protein Sec16A	2796.61	2909.43	3090.59	3536.03	1901.07	2897.83	2916.85	2193.96
O15235	RT12_HUMAN	MRPS12	Small ribosomal subunit protein uS12m	1689.3	3040.71	1410.91	826.909	4597.04	3115.18	1283.62	1762.36
O15347	HMGB3_HUMAN	HMGB3	High mobility group protein B3	7581.33	9341.94	7647.75	6208.43	25983.9	25743.9	7594.9	12359.8
O15360	FANCA_HUMAN	FANCA	Fanconi anemia group A protein		648.027	1115.55		503.388		404.571	225.37
O15371	EIF3D_HUMAN	EIF3D	Eukaryotic translation initiation factor 3 subunit D	7073.71	5441.31	6079.44	6073.78	6857.47	6127.77	8987.48	7109.67
O15372	EIF3H_HUMAN	EIF3H	Eukaryotic translation initiation factor 3 subunit H	3241.19	3833.89	4296.42	4224.75	3584.14	4650.58	4207.1	4388.69
O15397	IPO8_HUMAN	IPO8	Importin-8	1169.08
O43143	DHX15_HUMAN	DHX15	ATP-dependent RNA helicase DHX15	31616.8	21870.9	23130.9	24583.6	36845.6	20380.5	25955.5	31539
O43175	SERA_HUMAN	PHGDH	D-3-phosphoglycerate dehydrogenase	43528.6	43384.5	48971.4	51931.7	8686.59	17942.4	32792.9	22257.3
O43242	PSMD3_HUMAN	PSMD3	26S proteasome non-ATPase regulatory subunit 3	5779.78	6480.6	5314.7	4567.3	2874.47	4219.77	5935.85	3484.32
O43264	ZW10_HUMAN	ZW10	Centromere/kinetochore protein zw10 homolog	11322.6	12587.1	14943.5	13176	4321.89	3830.66	13982.6	8560.76
O43290	SNUT1_HUMAN	SART1	U4/U6.U5 tri-snRNP-associated protein 1	1686.45	1371.14	1954.3	1493.69			3310.69	2232.74
O43299	AP5Z1_HUMAN	AP5Z1	AP-5 complex subunit zeta-1	1634.71	1999.13	1855.57	2336.2		2065.53	1678.27	2066.1
O43324	MCA3_HUMAN	EEF1E1	Eukaryotic translation elongation factor 1 epsilon-1	3988.35	5581.76	6694.34	6840.18	10558.8	13047.8	8615.39	7841.3
O43390;O60506	HNRPQ_HUMAN;HNRPR_HUMAN	HNRNPR;SYNCRIP	Heterogeneous nuclear ribonucleoprotein R	2252.33	2376.35	2570.88	2816.4	3977.86	2846.33	3159.09	2731.61
O43424	GRID2_HUMAN	GRID2	Glutamate receptor ionotropic, delta-2					1774010	2062080
O43447	PPIH_HUMAN	PPIH	Peptidyl-prolyl cis-trans isomerase H	2569.44		3167.4
O43583	DENR_HUMAN	DENR	Density-regulated protein	3123.39	3488.6	3234.94	4340.96	9294.1	12852	3122.67	6796.54
O43615	TIM44_HUMAN	TIMM44	Mitochondrial import inner membrane translocase subunit TIM44	493.042		528.526	414.871	1973.94			431.611
O43663	PRC1_HUMAN	PRC1	Protein regulator of cytokinesis 1		425.001		380.879		1249.97	421.412	469.81
O43670	ZN207_HUMAN	ZNF207	BUB3-interacting and GLEBS motif-containing protein ZNF207	14132	15014.2	13228.1	11821.7	11596.7	11670.5	10958.5	11619.2
O43684	BUB3_HUMAN	BUB3	Mitotic checkpoint protein BUB3	48777.2	47299.1	47195.5	42833.6	54395.9	45046.3	36458.5	45439.6
O43709	BUD23_HUMAN	BUD23	18S rRNA (guanine-N(7))-methyltransferase	1670.8	1616.55		1630.48			2498.91	1062.1
O43809	CPSF5_HUMAN	NUDT21	Cleavage and polyadenylation specificity factor subunit 5	3273.66	4055.93	5845.8	4959.22	3238.76	2082.29	3151.65	3306.3
O60232	ZNRD2_HUMAN	ZNRD2	Protein ZNRD2	13278.3	13410.3	12374.7	12571.1	7916.06	7696.32	12294.4	11338.2
O60361;P15531;P22392	NDK8_HUMAN;NDKA_HUMAN;NDKB_HUMAN	NME1;NME2;NME2P1	Putative nucleoside diphosphate kinase	1772.17	1014.13		1035.48				714.145
O60645	EXOC3_HUMAN	EXOC3	Exocyst complex component 3	2114.58	2087.23	1848.21	1875.47	1613.53	1908.21	1867.2	2340.09
O60739	EIF1B_HUMAN	EIF1B	Eukaryotic translation initiation factor 1b	2103.93	667.665		1503.17	2544.96	2366.92	1094.71	1978
O60762	DPM1_HUMAN	DPM1	Dolichol-phosphate mannosyltransferase subunit 1	4846.5	5470.8	5126.06	4586.64	7905.62	5871.47	5709.4	7284.36
O60814;P57053;P58876;P62807;Q5QNW6;Q93079;Q99877;Q99879;Q99880	H2B1C_HUMAN;H2B1D_HUMAN;H2B1H_HUMAN;H2B1K_HUMAN;H2B1L_HUMAN;H2B1M_HUMAN;H2B1N_HUMAN;H2B2F_HUMAN;H2BFS_HUMAN	H2BC10;H2BC12;H2BC12L;H2BC13;H2BC14;H2BC15;H2BC18;H2BC5;H2BC9	Histone H2B type 1-K	202019	223016	228027	197798	572752	381991	143308	269240
O60828	PQBP1_HUMAN	PQBP1	Polyglutamine-binding protein 1	5831.12	3564.22	6218.54	5259.56		2930.57	6246.28	4884.47
O60869	EDF1_HUMAN	EDF1	Endothelial differentiation-related factor 1	10506.1	7582.43	8381.17	7138.59	31083.7	31507.9	8915.79	17074.4
O60884	DNJA2_HUMAN	DNAJA2	DnaJ homolog subfamily A member 2	3619.9	4789.6	3604.81	4581.91	4991.64	3097.37	3309.83	6713.95
O75145	LIPA3_HUMAN	PPFIA3	Liprin-alpha-3	1093.71	1033.8	1778.41		589.492	685.992	1292.73
O75150	BRE1B_HUMAN	RNF40	E3 ubiquitin-protein ligase BRE1B	943.197	333.213	778.848	692.425		1302.79	600.692
O75165	DJC13_HUMAN	DNAJC13	DnaJ homolog subfamily C member 13	837.487	1378.4	538.924			1874.1	1384.31	1277.9
O75175	CNOT3_HUMAN	CNOT3	CCR4-NOT transcription complex subunit 3	1618.29	1354.4	1831.95	951.851			2072.61	1540.27
O75323	NIPS2_HUMAN	NIPSNAP2	Protein NipSnap homolog 2	9924.22	9483.36	7301.32	8182.03	13958.1	12288.2	11234.9	11143.5
O75348	VATG1_HUMAN	ATP6V1G1	V-type proton ATPase subunit G 1	7566.61	7036.56	9751.96	7812.83			5815.92	8280.69
O75390	CISY_HUMAN	CS	Citrate synthase, mitochondrial	819.575	951.567	1202.23	2026.56			774.967	1102.75
O75431	MTX2_HUMAN	MTX2	Metaxin-2	6844.04	16486.5	17750.8	13058.3	15161.1	10365.4	16875.1	14998.1
O75477	ERLN1_HUMAN	ERLIN1	Erlin-1	9842.9	11674.7	8746.36	9581.31	10606	13218.7	11021.8	12723
O75533	SF3B1_HUMAN	SF3B1	Splicing factor 3B subunit 1	4110.9	3493.31	3997.67	4515.06	5676.29	3574.28	3224.69	2845.9
O75586	MED6_HUMAN	MED6	Mediator of RNA polymerase II transcription subunit 6
O75592	MYCB2_HUMAN	MYCBP2	E3 ubiquitin-protein ligase MYCBP2	4760.01	4264.95	4669.89	5186.78	4158.71	4011.29	3313.38	3627.94
O75616	ERAL1_HUMAN	ERAL1	GTPase Era, mitochondrial	22321.8	27336.1	21610.6	23929.8	49608.3	37914.7	24219.2	35355.5
O75643	U520_HUMAN	SNRNP200	U5 small nuclear ribonucleoprotein 200 kDa helicase	13793.8	10403.8	11464.9	13057.5	15014.7	12505.3	15247.8	13132.8
O75694	NU155_HUMAN	NUP155	Nuclear pore complex protein Nup155	1696.58	1469.35	1487.72	1168.39	2046.31	1889.04	1807.3
O75787	RENR_HUMAN	ATP6AP2	Renin receptor	13427.5	7464.78	13866.3	12231.1	7033.28	6338.25	12707.9	9692.47
O75794	CD123_HUMAN	CDC123	Translation initiation factor eIF2 assembly protein	5638.46	6187.62	6639.09	6130.31	7526.87	6550.29	4726.96	9132.77
O75821	EIF3G_HUMAN	EIF3G	Eukaryotic translation initiation factor 3 subunit G	8389.56	6443.34	6414.74	8094.72	9023.92	7372.87	9923.77	9744.52
O75822	EIF3J_HUMAN	EIF3J	Eukaryotic translation initiation factor 3 subunit J		691.143		1038.67	2608.92		2288.13	2373.79
O75909	CCNK_HUMAN	CCNK	Cyclin-K	1037.96	4603.43	1776.56	9367.5			1309.95
O75937	DNJC8_HUMAN	DNAJC8	DnaJ homolog subfamily C member 8	6920.6	6726.98	6194.22	4956.78	12782.4	13441.6	4512.91	8230.18
O75940	SPF30_HUMAN	SMNDC1	Survival of motor neuron-related-splicing factor 30	31252.1	34706.5	36465.5	37162.6	28696.3	29993.7	30501.7	28878.5
O75955	FLOT1_HUMAN	FLOT1	Flotillin-1	28945.1	29618.2	29551.3	29350.9	20425.8	20331.9	33689.9	22930.9
O76003	GLRX3_HUMAN	GLRX3	Glutaredoxin-3	1536.86	2281.58	2255.18	523.575			985.819	963.492
O76094	SRP72_HUMAN	SRP72	Signal recognition particle subunit SRP72	2802.39	2269.89	2060.82	2008.85	3477.52	3528.14	2526.72	3597.71
O94776	MTA2_HUMAN	MTA2	Metastasis-associated protein MTA2	7417.54	8055.87	7992.47	7515.04	4407.97	3522.54	6665.55	5386.38
O94905	ERLN2_HUMAN	ERLIN2	Erlin-2	6975.97	8895.08	8768.17	6396.42	9042.5	6922.68	9215.58	9288.18
O94906	PRP6_HUMAN	PRPF6	Pre-mRNA-processing factor 6	3696.85	2571.66	3310.89	2766.06	2668.9	1786.47	3019.7	2819.64
O94915	FRYL_HUMAN	FRYL	Protein furry homolog-like	975.114	436.874	1072.83	655.513			450.134	1024.11
O94927	HAUS5_HUMAN	HAUS5	HAUS augmin-like complex subunit 5	5937.09	9518.93	8739.78	8016.97	4592.5	6520.37	5195.45	6323.5
O94973	AP2A2_HUMAN	AP2A2	AP-2 complex subunit alpha-2		2260.34				4932.07	3116.7	3403.54
O95071	UBR5_HUMAN	UBR5	E3 ubiquitin-protein ligase UBR5	2064.23	2461.29	3562.48	3815.29	1627.26		2909.74	1950.56
O95163	ELP1_HUMAN	ELP1	Elongator complex protein 1	2413.71	2460.2	5244.28	3069.74	3596.31	2849.49	2994.1	2119.42
O95292;Q9P0L0	VAPA_HUMAN;VAPB_HUMAN	VAPA;VAPB	Vesicle-associated membrane protein-associated protein B/C	2715.81	2613.14	3161.84	3700.69	1568.89	2146.46	4880.03	2655.9
O95347	SMC2_HUMAN	SMC2	Structural maintenance of chromosomes protein 2	11154.4	11098.9	11777.3	11358.9	7939.9	8632.98	8990.1	9382.67
O95373	IPO7_HUMAN	IPO7	Importin-7	4987.94	5654.65	5266.51	4953.46	1767.21	1975.55	4232.61	3833.43
O95382	M3K6_HUMAN	MAP3K6	Mitogen-activated protein kinase kinase kinase 6	3769.34	2864.85	3603.35	3917.26	1242.15		2792.77	2154.75
O95613	PCNT_HUMAN	PCNT	Pericentrin	4902.01	5084.67	3964.15	4641.16	3833.97	5742.76	4264.23	4167.06
O95714	HERC2_HUMAN	HERC2	E3 ubiquitin-protein ligase HERC2	6839.45	6644.36	6779.86	7273.47	4289.96	4931.18	7647.5	5312.72
O95816	BAG2_HUMAN	BAG2	BAG family molecular chaperone regulator 2	9607.65	7153.67	7441.95	7403.35	6809.71	6732.87	6862.64	8410.3
P00505	AATM_HUMAN	GOT2	Aspartate aminotransferase, mitochondrial					1927.55	1637
P01116	RASK_HUMAN	KRAS	GTPase KRas	2963.95	2691.31	3753.02	2211.29	3263.71	4607.3	4719.28	3745.38
P01619	KV320_HUMAN	IGKV3-20	Immunoglobulin kappa variable 3-20	9834.46	8078.41	7413.1	8429.34	16101.9	18723.5	8597.56	9173.15
P01624	KV315_HUMAN	IGKV3-15	Immunoglobulin kappa variable 3-15	711786	871270	736135	670789	1546800	1390240	669989	1325650
P01766	HV313_HUMAN	IGHV3-13	Immunoglobulin heavy variable 3-13	1213.7	1634.02		1178.76	1461.01	2553.85	1086.54	2045.21
P01772;P0DP02	HV333_HUMAN;HVC33_HUMAN	IGHV3-30-3;IGHV3-33	Immunoglobulin heavy variable 3-33	4271220	2998680	3480460	3639060	6231160	7537990	3546230	5320170
P01834	IGKC_HUMAN	IGKC	Immunoglobulin kappa constant	1412510	1453670	1335580	1604320	2679630	3204550	1388780	2234630
P01857	IGHG1_HUMAN	IGHG1	Immunoglobulin heavy constant gamma 1	82361.8	72630.1	60588.2	87161.7	116866	169175	72198.2	118454
P02533	K1C14_HUMAN	KRT14	Keratin, type I cytoskeletal 14			1130.91	2290.22	5688	4903.18		7546.43
P02768	ALBU_HUMAN	ALB	Albumin	435440	440604	408580	427170	783111	854198	405212	573669
P04181	OAT_HUMAN	OAT	Ornithine aminotransferase, mitochondrial	2156.85	2024.02	3099	1836.13			3260.6	2584.22
P04264	K2C1_HUMAN	KRT1	Keratin, type II cytoskeletal 1	17051.4	1582.72	24891.5	10962.8	122675	90780.1	11853.6	56984
P04406	G3P_HUMAN	GAPDH	Glyceraldehyde-3-phosphate dehydrogenase	3991.23	4119.11	2256.25	2202.66	23363.9	19337.3	2724.33	4868.87
P04637	P53_HUMAN	TP53	Cellular tumor antigen p53	17359.9	21258.6	22570.2	18932.3	10141.9	12198	20170.5	14126.3
P04908;P0C0S8;P20671;Q16777;Q6FI13;Q7L7L0;Q93077;Q96KK5;Q99878;Q9BTM1	H2A1B_HUMAN;H2A1C_HUMAN;H2A1D_HUMAN;H2A1H_HUMAN;H2A1J_HUMAN;H2A1_HUMAN;H2A2A_HUMAN;H2A2C_HUMAN;H2A3_HUMAN;H2AJ_HUMAN	H2AC12;H2AC14;H2AC17;H2AC19;H2AC20;H2AC25;H2AC6;H2AC7;H2AC8;H2AJ	Histone H2A type 1-B/E	2596.69	12576.9	6685.1	12550.3	11316.5	11082.6	3958.09	18961.4
P05114	HMGN1_HUMAN	HMGN1	Non-histone chromosomal protein HMG-14	5826.52	6272.13	6500.61	5489.71	12702.5	7739.12	3986.57	4363.96
P05141	ADT2_HUMAN	SLC25A5	ADP/ATP translocase 2	43779	44145.8	42211.8	43441	46082.7	47510.7	46076.1	46107.1
P05166	PCCB_HUMAN	PCCB	Propionyl-CoA carboxylase beta chain, mitochondrial	3450.1	2931.87	3182.03	3767.58	2481.91	3363.91	3686.98
P05198	IF2A_HUMAN	EIF2S1	Eukaryotic translation initiation factor 2 subunit 1	45229.2	43332.7	43772.7	42380.4	37613.3	38325.3	30613.9	39672.7
P05387	RLA2_HUMAN	RPLP2	Large ribosomal subunit protein P2	4031.36	4840.26	4752.19	3975.02	4512.97	2799.15	6089.22	4100.72
P05388	RLA0_HUMAN	RPLP0	Large ribosomal subunit protein uL10	2902.39	2439.1	2029.47	1604.43	1847.43	3434.31	2683.8	2765.42
P05783	K1C18_HUMAN	KRT18	Keratin, type I cytoskeletal 18		6522.38	3849.75		4209.3	6375.79
P06280	AGAL_HUMAN	GLA	Alpha-galactosidase A	587.389	1211.78	799.651				2433.05	816.878
P06454	PTMA_HUMAN	PTMA	Prothymosin alpha	24174	9060.98	5736.22	4268.53	4015.83	5453.58	899.068	1930.3
P06493	CDK1_HUMAN	CDK1	Cyclin-dependent kinase 1	1228.21	1043.67	763.349	1328.71	2906.02		1328.37	1905.99
P06576	ATPB_HUMAN	ATP5F1B	ATP synthase subunit beta, mitochondrial	1054.76	504.692	696.719		974.893	843.548	743.858	813.074
P06702	S10A9_HUMAN	S100A9	Protein S100-A9								1225.9
P06748	NPM_HUMAN	NPM1	Nucleophosmin	18904.2	23445.3	18167.7	12871.6	50831.9	87905.3	51820.5	39653.3
P07148	FABPL_HUMAN	FABP1	Fatty acid-binding protein, liver	8578.61	3614.67	1713.48	1640.02
P07195	LDHB_HUMAN	LDHB	L-lactate dehydrogenase B chain	2431.3	2438.48	1796.23	2168.58	3564.87			4309.38
P07197	NFM_HUMAN	NEFM	Neurofilament medium polypeptide	876.623	1012.01	833.037	919.964			2879.71
P07305	H10_HUMAN	H1-0	Histone H1.0	1739.9	1871.53		1050.22	1848.97			2716.23
P07437	TBB5_HUMAN	TUBB	Tubulin beta chain	47289.6	57657.5	48034.1	46252.7	69682.3	64478.4	37780.1	72286
P07814	SYEP_HUMAN	EPRS1	Bifunctional glutamate/proline--tRNA ligase	1810.69	1588.27	1277.07	808.654	2026.01	2872.74	1502.86	2507.26
P07900	HS90A_HUMAN	HSP90AA1	Heat shock protein HSP 90-alpha		2274.51	1972.95			2105.69	1067.88	1760.57
P07910	HNRPC_HUMAN	HNRNPC	Heterogeneous nuclear ribonucleoproteins C1/C2	5440.63	3666.99	3947.4	3666.19	6233.04	5488.99	6182.45	3966.82
P08236	BGLR_HUMAN	GUSB	Beta-glucuronidase	22206.3	24762	24060.2	24377	14465.1	14836.6	26294.8	21401.3
P08238	HS90B_HUMAN	HSP90AB1	Heat shock protein HSP 90-beta	6698.14	5410.42	6989.15	6689.22	5981.27	5706.51	5203.43	5953.89
P08240	SRPRA_HUMAN	SRPRA	Signal recognition particle receptor subunit alpha	1769.39	1485.3	1951.13		1902.08	2879.87	4138.71	2674.62
P08559	ODPA_HUMAN	PDHA1	Pyruvate dehydrogenase E1 component subunit alpha, somatic form, mitochondrial	1480.03	1590.73	2805.69	1625.05	546.415	1217.75	2772.06	895.097
P08574	CY1_HUMAN	CYC1	Cytochrome c1, heme protein, mitochondrial		1561.97			1822.18	3394.03		2147.09
P08579	RU2B_HUMAN	SNRPB2	U2 small nuclear ribonucleoprotein B''	4528.78	4694.95	5797.54	4126.4	10723.7	5325.04	5382.53	4417.52
P08621	RU17_HUMAN	SNRNP70	U1 small nuclear ribonucleoprotein 70 kDa	6270.19	2618.58	2949.11	4077.45	6088.12	7750.74	4024.48	6064.88
P08670	VIME_HUMAN	VIM	Vimentin	24152.7	30703.4	23958.7	28231.8	32087.3	32596	94937.5	30541.4
P08708	RS17_HUMAN	RPS17	Small ribosomal subunit protein eS17	24771.4	27215.4	24678.8	21445.7	34356	31604.1	18063.8	31519.6
P08729	K2C7_HUMAN	KRT7	Keratin, type II cytoskeletal 7	3104.58	2295.07	2544.37	1319.79	2724.57		1155.02	1389.07
P08865	RSSA_HUMAN	RPSA	Small ribosomal subunit protein uS2	3397.96	4822.27	7381.53	5080.12	4343.27	1533.83	6616.38	2369.05
P09012	SNRPA_HUMAN	SNRPA	U1 small nuclear ribonucleoprotein A	9457.03	5790.73	4846.86	3779.41	3737.62	6215.79	2905.39	2804.97
P09429	HMGB1_HUMAN	HMGB1	High mobility group protein B1	9850.85	12500.2	10031.3	7191.03	22242.4	23146.1	9000.89	16943.7
P09496	CLCA_HUMAN	CLTA	Clathrin light chain A	24829.9	23895.6	25162.1	22039.3	20579	22760.8	30709.9	27650.1
P09497	CLCB_HUMAN	CLTB	Clathrin light chain B	20387.5	20287.4	20106.5	15978	13199.5	16551.8	22966	18470.8
P09651;Q32P51	RA1L2_HUMAN;ROA1_HUMAN	HNRNPA1;HNRNPA1L2	Heterogeneous nuclear ribonucleoprotein A1	8420.08	9417.38	10107.8	10355.9	9521.29	8464.52	12224.6	10974.4
P09661	RU2A_HUMAN	SNRPA1	U2 small nuclear ribonucleoprotein A'	4983.4	3503.24	4542.24	4448.72	10133.8	7437.9	4481.04	5810.92
P09874	PARP1_HUMAN	PARP1	Poly [ADP-ribose] polymerase 1	83050.4	85312.1	69153.9	84707.5	59702.3	59156.7	71825.2	65462
P0C0S5;Q71UI9	H2AV_HUMAN;H2AZ_HUMAN	H2AZ1;H2AZ2	Histone H2A.Z	174903	171964	176651	149253	442055	346576	99379.1	229961
P0C2W1	FBSP1_HUMAN	FBXO45	F-box/SPRY domain-containing protein 1	2800.21	4007.38	2987.08	3768.41		4504.01	3317.4	3873.88
P0DMV8;P0DMV9	HS71A_HUMAN;HS71B_HUMAN	HSPA1A;HSPA1B	Heat shock 70 kDa protein 1A	78292.9	70337.5	72301.1	72983.5	80044.4	78862.7	81712.5	80246.5
P0DP23;P0DP24;P0DP25	CALM1_HUMAN;CALM2_HUMAN;CALM3_HUMAN	CALM1;CALM2;CALM3	Calmodulin-1	39446.4	34754	31452.8	38604.8	31006.3	23764.1	31762.7	37915.2
P0DPB6	RPAC2_HUMAN	POLR1D	DNA-directed RNA polymerases I and III subunit RPAC2	1801.98	2286.36	1699.62	1511.45		1068.7	2269.58	1078.91
P10412	H14_HUMAN	H1-4	Histone H1.4	59201.2	57569.2	61080.9	59534.9	77648.3	81443.1	38521.9	72391.1
P10599	THIO_HUMAN	TXN	Thioredoxin	17630.2	18449.6	16759.7	14173.9	11726.7	13056.5	9215.67	13372.1
P10619	PPGB_HUMAN	CTSA	Lysosomal protective protein	3634.89	3719.69	5301.87	2674.54	1753.58	2734.38	3519.47	1908.62
P10809	CH60_HUMAN	HSPD1	60 kDa heat shock protein, mitochondrial	38544.5	38064.8	33707.4	27839.2	39724.7	31938	38089.2	29697.8
P11021	BIP_HUMAN	HSPA5	Endoplasmic reticulum chaperone BiP	7874.53	6406.05	7239.72	6832.82	11267.2	12054.1	10380.3	8960.05
P11142	HSP7C_HUMAN	HSPA8	Heat shock cognate 71 kDa protein	91336.4	92684.6	96202.9	83582.2	95372.1	94574.8	89659.4	88498.6
P11177	ODPB_HUMAN	PDHB	Pyruvate dehydrogenase E1 component subunit beta, mitochondrial	1499.43		1127.95	743.547			2479.02	1236.59
P11474	ERR1_HUMAN	ESRRA	Steroid hormone receptor ERR1		1528.27	2581.58	714.35			2315.1	1747.88
P11498	PYC_HUMAN	PC	Pyruvate carboxylase, mitochondrial	4040.37	3825.4	3514.16	4406.95	2503.65	1922.47	4173.49	3225.87
P11940	PABP1_HUMAN	PABPC1	Polyadenylate-binding protein 1	7050.79	7279.14	7229.06	6431.22	2670.09	5228.56	7747.9	6492.83
P12235	ADT1_HUMAN	SLC25A4	ADP/ATP translocase 1		821.667			919.138
P12236	ADT3_HUMAN	SLC25A6	ADP/ATP translocase 3	13570.2	15445.1	13673.4	14401.8	13450.1	13157.2	17044	16830.8
P12268	IMDH2_HUMAN	IMPDH2	Inosine-5'-monophosphate dehydrogenase 2	103910	72331.8	113648	144120	9990.69	11014.4	40649.7	18876.5
P12270	TPR_HUMAN	TPR	Nucleoprotein TPR	1920.51	1466.6	1521.34	1487.42	2313.35	1336.96	1942.98	1863.24
P13639	EF2_HUMAN	EEF2	Elongation factor 2	5943.61	4905.16	5313.59	5015.29	5395.32	5227.06	7350.5	6092.99
P13645	K1C10_HUMAN	KRT10	Keratin, type I cytoskeletal 10	10784.9		6227.22	11325.9	22932.3	33205.4	6369.79	37395.9
P13647	K2C5_HUMAN	KRT5	Keratin, type II cytoskeletal 5				1928.45	8372.65	2695.81	1305.53	8562.48
P13807	GYS1_HUMAN	GYS1	Glycogen [starch] synthase, muscle	644.005	1080.1	405.637	934.159	1844.68	1076.99	930.848	737.309
P13861	KAP2_HUMAN	PRKAR2A	cAMP-dependent protein kinase type II-alpha regulatory subunit	18202.2	19514	16834.5	19626.6	13493.1	16239.4	18843.7	19585.2
P13984	T2FB_HUMAN	GTF2F2	General transcription factor IIF subunit 2	7554.73	9332.22	7231.81	7594.71	9875.69	11763.7	5078.53	9060.2
P14174	MIF_HUMAN	MIF	Macrophage migration inhibitory factor	43617.7	58933.7	44552.5	47513.6	30422.4	23523.6	22264.1	28328
P14373	TRI27_HUMAN	TRIM27	Zinc finger protein RFP	15007.3	22180.8	17592.2	17900.8	13271.7	15803.2	22016.1	20481.4
P14618	KPYM_HUMAN	PKM	Pyruvate kinase PKM		1604.29	1416.25		2704.6	2374.66	1159.73
P14625	ENPL_HUMAN	HSP90B1	Endoplasmin	6181.67	1010.42		449.731	471.925			925.006
P14678;P63162	RSMB_HUMAN;RSMN_HUMAN	SNRPB;SNRPN	Small nuclear ribonucleoprotein-associated proteins B and B'	17713.6	14398	13332.7	13730.5	18032	21754.9	14805.6	10276.3
P14866	HNRPL_HUMAN	HNRNPL	Heterogeneous nuclear ribonucleoprotein L	5895.32	6863.95	5601.82	7044.95	2517.31	7486.87	7308.95	4836.1
P14868	SYDC_HUMAN	DARS1	Aspartate--tRNA ligase, cytoplasmic	3430.58	2959	3746.6	3084.1	4893.04	5765.72	2833.33	4027.33
P15104	GLNA_HUMAN	GLUL	Glutamine synthetase	1437.44	1658.29	1278.98	1085.7	791.794	1289.84	780.702	1596.07
P15311	EZRI_HUMAN	EZR	Ezrin	11564	4766.75	8449.41	4864.82	12029.1	13944.9	5676.74	8265.78
P15735	PHKG2_HUMAN	PHKG2	Phosphorylase b kinase gamma catalytic chain, liver/testis isoform	4741.59	3909.52	4742.73	3720.76		1466.44	3960.78	2124
P15880	RS2_HUMAN	RPS2	Small ribosomal subunit protein uS5	7747.67	7170.31	6925.08	9101.87	6923.04	5165.11	5688.64	5824.17
P15924	DESP_HUMAN	DSP	Desmoplakin	6850.12	5494.75	4182.82	4297.67	11649.2	9669.46	5209.03	11805.9
P16278	BGAL_HUMAN	GLB1	Beta-galactosidase	5675.38	5944	6000.9	10710.8	1721	3175.96	6208.84	3168.82
P17482	HXB9_HUMAN	HOXB9	Homeobox protein Hox-B9	1381.14	1322.63	623.635	758.093		684.057		1209.58
P17612	KAPCA_HUMAN	PRKACA	cAMP-dependent protein kinase catalytic subunit alpha	19129.6	18979.5	20390.7	17283.7	18601	22618	20989.3	18238.3
P17844	DDX5_HUMAN	DDX5	Probable ATP-dependent RNA helicase DDX5	5413.64	6105.59	7014.73	4688.7	10723.9	9910.22	6115.11	9742.24
P17980	PRS6A_HUMAN	PSMC3	26S proteasome regulatory subunit 6A	6056.21	5681.08	5163.78	5184.24	4402.49	4981.25	7210.82	6853.67
P17987	TCPA_HUMAN	TCP1	T-complex protein 1 subunit alpha	9143.35	7872.39	8798.18	9685.03	4256.77	4920	10058.6	5993.8
P18615	NELFE_HUMAN	NELFE	Negative elongation factor E	12527.5	11689.8	12573.8	12387.5	7910	5836.43	10364.4	8064.29
P18621	RL17_HUMAN	RPL17	Large ribosomal subunit protein uL22	3968.48	3785.59	2835.31	4900.22	4119.71	5038.64	3556.15	5291.57
P18754	RCC1_HUMAN	RCC1	Regulator of chromosome condensation	3410.45	3828.44	6128.39	3026.71	9527	12464.3	3122.82	7319.68
P19338	NUCL_HUMAN	NCL	Nucleolin	7213.58	5566.92	6555.68	4999.07	2912.47	2553.22	4423.53	3701.5
P19387	RPB3_HUMAN	POLR2C	DNA-directed RNA polymerase II subunit RPB3	886.253	1508.65	859.877	1755.89	1335.29	831.487	1573.64	1767.05
P19388	RPAB1_HUMAN	POLR2E	DNA-directed RNA polymerases I, II, and III subunit RPABC1	1873.62	2540.28	943.382	1293.34			1930.95	1618.05
P19447	ERCC3_HUMAN	ERCC3	General transcription and DNA repair factor IIH helicase/translocase subunit XPB	2027.7	1896.37	1875.08	1604.09	1992.14	2557.18	2515.51	2156.42
P19784	CSK22_HUMAN	CSNK2A2	Casein kinase II subunit alpha'			324.056					508.968
P20042	IF2B_HUMAN	EIF2S2	Eukaryotic translation initiation factor 2 subunit 2	22239.2	21001.2	17352.5	18514.9	18337.3	16885.6	17534.5	18809.7
P20290	BTF3_HUMAN	BTF3	Transcription factor BTF3	7930.06	5985.36	6784.57	6573.4	13343.1	11565.2	7460.75	7847.41
P20618	PSB1_HUMAN	PSMB1	Proteasome subunit beta type-1	4587.35	2713.37	3451.61	4310.61	1423.27	2418.07	1892.28	2463.03
P20839	IMDH1_HUMAN	IMPDH1	Inosine-5'-monophosphate dehydrogenase 1	19262.4	12033.1	19295.5	27258.4	2107.71	821.854	8565.36	3401.14
P21281	VATB2_HUMAN	ATP6V1B2	V-type proton ATPase subunit B, brain isoform	3076.21	2539.11	3712.08	3954.62		3362.63	3827.14	3700.94
P21283	VATC1_HUMAN	ATP6V1C1	V-type proton ATPase subunit C 1	1078.94	1520.08	1463.31	1549.47			694.899	823.019
P21359	NF1_HUMAN	NF1	Neurofibromin	2074.21	2858.73	1502.83	2438.87			1862.99	1139.56
P22061	PIMT_HUMAN	PCMT1	Protein-L-isoaspartate(D-aspartate) O-methyltransferase	4498.38	5838.05	5580.26	4546.34	1607.12	2204.02	3234.92	3254.52
P22087	FBRL_HUMAN	FBL	rRNA 2'-O-methyltransferase fibrillarin	3509.81	4987.91	4316.23	4249.12	10342.9	10649.3	3384.6	7547.63
P22234	PUR6_HUMAN	PAICS	Bifunctional phosphoribosylaminoimidazole carboxylase/phosphoribosylaminoimidazole succinocarboxamide synthetase	1452.48	607.725	1015.43	646.609
P22626	ROA2_HUMAN	HNRNPA2B1	Heterogeneous nuclear ribonucleoproteins A2/B1	26867.8	24704	25308.5	22591.8	23570.2	19100.9	23808.5	22633.3
P22694	KAPCB_HUMAN	PRKACB	cAMP-dependent protein kinase catalytic subunit beta	5878.76	5883.06	5003.07	2146.73	7488.32	1777.38	2686.43	1853.37
P23246	SFPQ_HUMAN	SFPQ	Splicing factor, proline- and glutamine-rich	11314	11529.3	10725.4	8903.82	23983.4	18312.6	9964.1	14535.7
P23258	TBG1_HUMAN	TUBG1	Tubulin gamma-1 chain	10660.5	10302.5	10547.9	10153.3	5372	8743.75	10453.9	9454.06
P23284	PPIB_HUMAN	PPIB	Peptidyl-prolyl cis-trans isomerase B	636576	632673	579497	632091	614438	637901	622588	639126
P23396	RS3_HUMAN	RPS3	Small ribosomal subunit protein uS3	36674	41776.3	35360	38369.8	124038	88644.1	30892.4	70897.5
P23526	SAHH_HUMAN	AHCY	Adenosylhomocysteinase				313.17			2487.59
P23528	COF1_HUMAN	CFL1	Cofilin-1	3721.47	2979.73	2549.14	3266.88	3740.22	3333.84	2115.61	1932.25
P24534	EF1B_HUMAN	EEF1B2	Elongation factor 1-beta	3466.2	4000.96	4002.49	2767.42	9598.37	7833.04	2672.17	5724.5
P25398	RS12_HUMAN	RPS12	Small ribosomal subunit protein eS12	11611	7300.86	11465.8	12186.2	3164.1	4783.12	9083.53	4376.53
P25705	ATPA_HUMAN	ATP5F1A	ATP synthase subunit alpha, mitochondrial	2671.42	3048.43	2886.38	2406.79	3829.42	3368.2	3087.73	2114.22
P25786	PSA1_HUMAN	PSMA1	Proteasome subunit alpha type-1	2948.42	3449.49	3254.19	3195.99	1637.52	2093.29	1866.42	1776.44
P25787	PSA2_HUMAN	PSMA2	Proteasome subunit alpha type-2	1566.52	4137.65	3843.36	3786.95	2866.71	2024.01	2759.3	2631.94
P25788	PSA3_HUMAN	PSMA3	Proteasome subunit alpha type-3	2380.39	2159.94	2303.24	1679.2			1095.45	1815.45
P25789	PSA4_HUMAN	PSMA4	Proteasome subunit alpha type-4	4170.45	4344.71	3927.72	4749.74	1927.37	1510.9	2641.19	2417.75
P26038	MOES_HUMAN	MSN	Moesin	15698.7	14729.9	13599	12611.6	34866.3	35729.6	15241.8	19438.8
P26373	RL13_HUMAN	RPL13	Large ribosomal subunit protein eL13	6683.03	5545.82	6104.16	6594.46	12160	6165.71	4229.44	7166.13
P26583	HMGB2_HUMAN	HMGB2	High mobility group protein B2	35602.4	45375.9	33122.9	33119.7	48177.4	50378.2	25282.1	45173.2
P26599	PTBP1_HUMAN	PTBP1	Polypyrimidine tract-binding protein 1	5278.6	5161.21	4334.91	4148.98	10289.4	6217.85	4014.24	3783.88
P26641	EF1G_HUMAN	EEF1G	Elongation factor 1-gamma	605.375		1230.3	1100.53	3137.7	1027.22	502.209	1393.21
P27348	1433T_HUMAN	YWHAQ	14-3-3 protein theta	6245.56	5010.8	3176.6	4938.37	2386.26	1850.1	4188.01	3945.71
P27635	RL10_HUMAN	RPL10	Large ribosomal subunit protein uL16	1915.87	2906.86	1557.01	3272.81	3036.17	3720.78
P27694	RFA1_HUMAN	RPA1	Replication protein A 70 kDa DNA-binding subunit	4249	5809.48	4446.24	4141.29		4008.4	4510.83	3021.34
P27695	APEX1_HUMAN	APEX1	DNA repair nuclease/redox regulator APEX1	18424.5	20958.1	16367.6	16119.3	75305.9	72857.9	14258.9	36982.1
P27708	PYR1_HUMAN	CAD	Multifunctional protein CAD	158053	148619	165430	185953	24778.8	68434.2	162014	94624.5
P27797	CALR_HUMAN	CALR	Calreticulin	17586.3	6775.95	3107.17	2396.83	1257.5	1744.01	323.716
P27816	MAP4_HUMAN	MAP4	Microtubule-associated protein 4	2971.6	2555.36	2195.91	1832.81	3999.03	4125.09	3517.73	2597.76
P28066	PSA5_HUMAN	PSMA5	Proteasome subunit alpha type-5	2018.29	1948.5	2127.86	1726.15		1020.82	1091.09	879.159
P28070	PSB4_HUMAN	PSMB4	Proteasome subunit beta type-4	3307.05	4638.21	4809.61	3754.55		2488.97	2917.3	2659.03
P28072	PSB6_HUMAN	PSMB6	Proteasome subunit beta type-6	3718.13	3800.25	3815.95	3234.34			1941.23	1467.3
P28074	PSB5_HUMAN	PSMB5	Proteasome subunit beta type-5	3050.68	2897.59	1921.2	3664.59			1232.61	1781.45
P28288	ABCD3_HUMAN	ABCD3	ATP-binding cassette sub-family D member 3					9772.82	9685.04
P29372	3MG_HUMAN	MPG	DNA-3-methyladenine glycosylase	1201.76	1348.32	723.389	597.954	1630.62	2260.69	652.99	1403.31
P30048	PRDX3_HUMAN	PRDX3	Thioredoxin-dependent peroxide reductase, mitochondrial	2805.81	3671.19	4295.44	4211.13	2028.53	3411.54	2613.32	2328.47
P30050	RL12_HUMAN	RPL12	Large ribosomal subunit protein uL11	5466.37	3951.18	6388.55	4368.26	7689.91	6002.4	3858.78	6041.28
P30153	2AAA_HUMAN	PPP2R1A	Serine/threonine-protein phosphatase 2A 65 kDa regulatory subunit A alpha isoform	4613	6606.6	7421.2	6905.27	4143.21		7181.35	6744.81
P30419	NMT1_HUMAN	NMT1	Glycylpeptide N-tetradecanoyltransferase 1	15033.4	14102.9	13842.4	13095	13768.9	16102.7	14066.7	15656.2
P30533	AMRP_HUMAN	LRPAP1	Alpha-2-macroglobulin receptor-associated protein	1751.91	1718.24	1987.32	1999.79	4187.09	5768.27	3989.05	4675.99
P30876	RPB2_HUMAN	POLR2B	DNA-directed RNA polymerase II subunit RPB2	914.273	1306.71	1031.02	653.601	1647.99	690.998	1272.84	517.551
P31151	S10A7_HUMAN	S100A7	Protein S100-A7								2135.38
P31689	DNJA1_HUMAN	DNAJA1	DnaJ homolog subfamily A member 1	12539	10771	13742.1	15073.3	26864.5	29729.6	20692.9	19793.7
P31930	QCR1_HUMAN	UQCRC1	Cytochrome b-c1 complex subunit 1, mitochondrial							761.671	372.945
P31943	HNRH1_HUMAN	HNRNPH1	Heterogeneous nuclear ribonucleoprotein H	17129.5	14257.7	9825.8	9296.88	11862.6	9219.31	7375.99	8345.53
P32119	PRDX2_HUMAN	PRDX2	Peroxiredoxin-2	42067.7	42120.3	44914.9	48085.1	31444.7	30861.7	45511.2	39470.1
P32322	P5CR1_HUMAN	PYCR1	Pyrroline-5-carboxylate reductase 1, mitochondrial	1209.32	1235.23	1842.37	1025.74	1733.74	1163.53	1218.98	1176.65
P32929	CGL_HUMAN	CTH	Cystathionine gamma-lyase			935.437
P32969	RL9_HUMAN	RPL9P9	Large ribosomal subunit protein uL6	19515.7	21164.7	19722.4	17517	134364	99898	17691.3	66132.4
P34897	GLYM_HUMAN	SHMT2	Serine hydroxymethyltransferase, mitochondrial
P35232	PHB1_HUMAN	PHB1	Prohibitin 1	187216	199132	215330	175788	219054	189156	215399	246604
P35241	RADI_HUMAN	RDX	Radixin	5093.53	5702.62	4824.4	4837.86	8668.41	11012.9	5775.83	5727.45
P35244	RFA3_HUMAN	RPA3	Replication protein A 14 kDa subunit	1350.86	1491.56	1353.9	469.622	1255.87	1130.78	1599.78	636.031
P35249	RFC4_HUMAN	RFC4	Replication factor C subunit 4		921.981		445.042		1676.09	521.721	1239.88
P35268	RL22_HUMAN	RPL22	Large ribosomal subunit protein eL22	235425	258779	231310	225102	312928	346717	223878	273609
P35520	CBS_HUMAN	CBS	Cystathionine beta-synthase	14076.9	13118	15197.6	16209	1960.97	1393.64	6604.59	4060.96
P35527	K1C9_HUMAN	KRT9	Keratin, type I cytoskeletal 9	320.128	1342.93	13510.7	1321.02	57951.7	37729.9	2787.77	13807.4
P35579	MYH9_HUMAN	MYH9	Myosin-9		1094.64	915.759		3065	2703.14	1129.19	1573.56
P35606	COPB2_HUMAN	COPB2	Coatomer subunit beta'	11837.9	13000.2	12338.8	11619.3	19729.6	14751.7	9288.33	18896.8
P35637;Q92804	FUS_HUMAN;RBP56_HUMAN	FUS;TAF15	RNA-binding protein FUS	1932.83	2040.04	1458.99	1262.1	1430.19	1368.59	1640.86	1293.24
P35908	K22E_HUMAN	KRT2	Keratin, type II cytoskeletal 2 epidermal	1400.75		5001.16	8519.88	15903.1	29264.8	4880.56	28112.1
P35998	PRS7_HUMAN	PSMC2	26S proteasome regulatory subunit 7	4421.64	4645.78	4595.37	4597.15	5484.65	4505.85	4550.94	4048.45
P36404	ARL2_HUMAN	ARL2	ADP-ribosylation factor-like protein 2	1154.14			1368.19			1449.4
P36542	ATPG_HUMAN	ATP5F1C	ATP synthase subunit gamma, mitochondrial	6921.82	7220.13	6476.14	5891.17	27794.6	21992.1	8282.28	14307.4
P36578	RL4_HUMAN	RPL4	Large ribosomal subunit protein uL4	5085.32	6066.47	4871.35	5677.75	16902.9	11424.2	2562.06	10120.8
P36873	PP1G_HUMAN	PPP1CC	Serine/threonine-protein phosphatase PP1-gamma catalytic subunit	1511.56	1873.45	1524.99	2036.67	4134.08	3891.7	2198.01	2415.11
P37108	SRP14_HUMAN	SRP14	Signal recognition particle 14 kDa protein	13494.6	13413.4	16282.9	13267.1	21360.9	30503.4	12898.2	14406.4
P38159;Q96E39	RBMX_HUMAN;RMXL1_HUMAN	RBMX;RBMXL1	RNA-binding motif protein, X chromosome	2785.09	3737.95	2295.28	2743.05		3213.26	3296.99	2276.49
P38606	VATA_HUMAN	ATP6V1A	V-type proton ATPase catalytic subunit A	5125.74	3902.57	5583.98	4202.2	1488.36	6482.98	4155.74	4330.82
P38646	GRP75_HUMAN	HSPA9	Stress-70 protein, mitochondrial	22146.9	20568.1	17439.2	16605.3	26164	25819.4	24439.4	22825
P38919	IF4A3_HUMAN	EIF4A3	Eukaryotic initiation factor 4A-III	2799.23	1707.19	2201.7	2577.79	2514.26	1078.84	2323.97	3967.54
P39019	RS19_HUMAN	RPS19	Small ribosomal subunit protein eS19	75530.7	103025	74530.9	65862.4	493918	409817	72348.8	273166
P39023	RL3_HUMAN	RPL3	Large ribosomal subunit protein uL3			1767.44	2922.3	6181.11	6634.04	2231.66	4350.65
P39748	FEN1_HUMAN	FEN1	Flap endonuclease 1	22741.9	26218.3	22945.7	20635.3	46590.3	51909.7	18463.3	35979.1
P40222	TXLNA_HUMAN	TXLNA	Alpha-taxilin	4280.82	4027.31	3407.02	3619.08	4018.19	4778.36	4110.94	3251.83
P40227	TCPZ_HUMAN	CCT6A	T-complex protein 1 subunit zeta	5973.75	4986.21	6014.47	6676.07	2137.28	2460.06	5992.23	3027.73
P40337	VHL_HUMAN	VHL	von Hippel-Lindau disease tumor suppressor	3077.72	4454.86	3105.98	2913.79	3123.2	1399.77	1725.58	3529.96
P40429	RL13A_HUMAN	RPL13A	Large ribosomal subunit protein uL13	1221.52	762.234			3581.54	4511.71		812.812
P40926	MDHM_HUMAN	MDH2	Malate dehydrogenase, mitochondrial
P40939	ECHA_HUMAN	HADHA	Trifunctional enzyme subunit alpha, mitochondrial	3971.85	4343.15	4835.38	3974.39	4480.29	4029.19	4093.21	3121.48
P41091	IF2G_HUMAN	EIF2S3	Eukaryotic translation initiation factor 2 subunit 3	62518.4	60719.3	62361.4	61615	63633.7	66657.5	43625.5	61755.4
P41223	BUD31_HUMAN	BUD31	Protein BUD31 homolog	18252.1	17412.8	18599.6	13485.7	34913.3	26553.4	10411.1	21689.8
P41227	NAA10_HUMAN	NAA10	N-alpha-acetyltransferase 10	857.024		477.307	262.851		1958.15	882.013	988.907
P41252	SYIC_HUMAN	IARS1	Isoleucine--tRNA ligase, cytoplasmic	2734.52	2496.16	2959.63	2920.33	6140.32	5828.8	2541.1	3631.87
P41567	EIF1_HUMAN	EIF1	Eukaryotic translation initiation factor 1	23628.2	23349.5	28338	19749.7	83746.4	83170.1	36877.3	47257.3
P42285	MTREX_HUMAN	MTREX	Exosome RNA helicase MTR4	3360.32	2861	1804.68	1890.77	3745.46	3012.78	2625.74	1493.82
P42345	MTOR_HUMAN	MTOR	Serine/threonine-protein kinase mTOR	1798.33	1768.25	2465.68	2074.15	1622.17	2126.17	1511.06	1966.97
P42356	PI4KA_HUMAN	PI4KA	Phosphatidylinositol 4-kinase alpha	2419.53	2595.19	3160.16	2661.44	2401.68	1377.17	2975.76	2023.18
P42677	RS27_HUMAN	RPS27	Small ribosomal subunit protein eS27	76664.2	76429.5	78962.3	81758.7	92642	109010	88137.4	83350.3
P42704	LPPRC_HUMAN	LRPPRC	Leucine-rich PPR motif-containing protein, mitochondrial	2019.35	2669.53	1825.51	1636.97	1700.29	2831.18	5959.5	2178.08
P42766	RL35_HUMAN	RPL35	Large ribosomal subunit protein uL29	11499.5	13113.8	12423.7	12987.5	8334.92	9634.27	11776.8	9421.29
P43243	MATR3_HUMAN	MATR3	Matrin-3	4161.63	4187.42	4169.15	3165.48	2743.34	561.749		2962.59
P43686	PRS6B_HUMAN	PSMC4	26S proteasome regulatory subunit 6B	3482.7	3257.13	4046.6	3095.27	4210.82	1582.36	4013.23	3378.55
P45880	VDAC2_HUMAN	VDAC2	Voltage-dependent anion-selective channel protein 2	3069.98	2625.95	1273.37	1769.76
P46019	KPB2_HUMAN	PHKA2	Phosphorylase b kinase regulatory subunit alpha, liver isoform	1934.7	2541.06	3165.12	1764.28	464.513		1612.14	1095.39
P46020	KPB1_HUMAN	PHKA1	Phosphorylase b kinase regulatory subunit alpha, skeletal muscle isoform	2214.91	2042.54	3096.24	2353.84		1274.79	2297.61	521.826
P46087	NOP2_HUMAN	NOP2	28S rRNA (cytosine(4447)-C(5))-methyltransferase		1426.27			2027.66	2512.62	1984.7	1595.11
P46776	RL27A_HUMAN	RPL27A	Large ribosomal subunit protein uL15	8102.08	7607.73	7863.85	7635.2	14036.9	21456.6	7725.17	13402
P46777	RL5_HUMAN	RPL5	Large ribosomal subunit protein uL18	2720.04	2928.49	2655.8	3419.82	9044.72	5979.8	3102.17	3600.63
P46778	RL21_HUMAN	RPL21	Large ribosomal subunit protein eL21	4120.87	5670.12	5262.75	5601.44	15940.1	6965.44	5108.21	8615.99
P46779	RL28_HUMAN	RPL28	Large ribosomal subunit protein eL28	4538.4	4295.96	4975.08	4282.07	9195.82	5851.95	3956.07	8467.15
P46781	RS9_HUMAN	RPS9	Small ribosomal subunit protein uS4	10284.6	8713.82	8388.07	9676.87	9157	7270.66	7738.05	9848.9
P46782	RS5_HUMAN	RPS5	Small ribosomal subunit protein uS7	20223	23204.2	18307.3	21902.4	66533.5	34168.5	19356.2	37338.5
P46783	RS10_HUMAN	RPS10	Small ribosomal subunit protein eS10	19030.3	40690.6	32782.9	32155.8	173780	94352.7	34396.1	95836.2
P46940	IQGA1_HUMAN	IQGAP1	Ras GTPase-activating-like protein IQGAP1	9711.67	8800.41	7530.27	9378.17	12813.5	12898.6	8582.88	10860
P47756	CAPZB_HUMAN	CAPZB	F-actin-capping protein subunit beta	3141.58	3638.25	4180.09	4852.99	1740.23	719.62	3490.22
P47813	IF1AX_HUMAN	EIF1AX	Eukaryotic translation initiation factor 1A, X-chromosomal	149461	192421	168847	171900	124864	85760.9	174936	142631
P47897	SYQ_HUMAN	QARS1	Glutamine--tRNA ligase	1270.31	1258.54	1691.73	1065.44	2870.28	3073.95	470.593	2050.34
P47914	RL29_HUMAN	RPL29	Large ribosomal subunit protein eL29	2197.16	2013	1520.87	2750.32	5961.74	3157.53	2385.2	4098.89
P48047	ATPO_HUMAN	ATP5PO	ATP synthase subunit O, mitochondrial	4892.29	5227.24	5725.36	3841.69	46021.3	26897.6	4609.49	15338.2
P48059	LIMS1_HUMAN	LIMS1	LIM and senescent cell antigen-like-containing domain protein 1		1636.8		774.379	2862.36	2509.36		2550.33
P48556	PSMD8_HUMAN	PSMD8	26S proteasome non-ATPase regulatory subunit 8	2509.75	3069.01	3182.55	2934.38	876.733	678.181		1576.89
P48643	TCPE_HUMAN	CCT5	T-complex protein 1 subunit epsilon	8198.32	7224.41	8457.79	9438.07	1899.6	3245.54	9377.54	5892.9
P48729	KC1A_HUMAN	CSNK1A1	Casein kinase I isoform alpha		1288.24	2045.03	2712.52	2243.51	1868.01	2933.26	1296.21
P49327	FAS_HUMAN	FASN	Fatty acid synthase	8817.48	9470.44	9365.07	9509.15	12963.9	12218.6	8387.39	9720.77
P49368	TCPG_HUMAN	CCT3	T-complex protein 1 subunit gamma	8394.23	6812.03	8100.06	7703.3	3375.78	4472.99	8902.71	5270.67
P49411	EFTU_HUMAN	TUFM	Elongation factor Tu, mitochondrial	1899.51	2000.88	2013.69	2235.41	5744.37	4922.24	2045.19	5119.41
P49458	SRP09_HUMAN	SRP9	Signal recognition particle 9 kDa protein	19620	22864.3	22053.2	18586.1	33245.2	23306.1	16459.4	19561.4
P49721	PSB2_HUMAN	PSMB2	Proteasome subunit beta type-2	3820.21	3855	4593.31	857.054	955.173	657.95	1022.5
P49757	NUMB_HUMAN	NUMB	Protein numb homolog	3562.57	3026.29	3545.35	2887.57	4252.8	5169.45	5566.93	4313.1
P49959	MRE11_HUMAN	MRE11	Double-strand break repair protein MRE11	1902.29	1582.32	1716.59	1827.08			1188.42
P50579	MAP2_HUMAN	METAP2	Methionine aminopeptidase 2					3205.04	4468.13	1588.7	1453.42
P50748	KNTC1_HUMAN	KNTC1	Kinetochore-associated protein 1	6009.67	6192.76	6176.13	6976.76	3022.23	2965.14	6770.12	3563.4
P50750	CDK9_HUMAN	CDK9	Cyclin-dependent kinase 9	4807.67	5411.01	5569.62	4403.58	7963.16	4673.11	6053.66	7447.73
P50914	RL14_HUMAN	RPL14	Large ribosomal subunit protein eL14	890.238	982.666	1257.69		2157.17	1965.3	974.649	1522.44
P50990	TCPQ_HUMAN	CCT8	T-complex protein 1 subunit theta	11548.7	11089.1	12188.1	12124.6	2628.91	5783.49	14211.8	7143.28
P50991	TCPD_HUMAN	CCT4	T-complex protein 1 subunit delta	10911.2	10136.4	12061.3	11449.4	1763.83	7698.88	12974.7	7621.23
P51153;P59190;P61006;P61026;P62820;Q92928;Q92930;Q9H0U4	RAB10_HUMAN;RAB13_HUMAN;RAB15_HUMAN;RAB1A_HUMAN;RAB1B_HUMAN;RAB1C_HUMAN;RAB8A_HUMAN;RAB8B_HUMAN	RAB10;RAB13;RAB15;RAB1A;RAB1B;RAB1C;RAB8A;RAB8B	Ras-related protein Rab-13		1441.57	1436.49	757.677	3521.94	1798.21	1009.54	2250.42
P51398	RT29_HUMAN	DAP3	Small ribosomal subunit protein mS29	5741.36	4984.25	7705.7	6825.73	4503.51	4967.62	6513.34	7794.88
P51451	BLK_HUMAN	BLK	Tyrosine-protein kinase Blk				5263.93
P51665	PSMD7_HUMAN	PSMD7	26S proteasome non-ATPase regulatory subunit 7	2291.56	1014.68	1605.91	1751.22				975.013
P51784	UBP11_HUMAN	USP11	Ubiquitin carboxyl-terminal hydrolase 11	1735.32	2346.69	2592.35	2657.09			1192.02	896.928
P51991	ROA3_HUMAN	HNRNPA3	Heterogeneous nuclear ribonucleoprotein A3			1032.92					643.8
P52272	HNRPM_HUMAN	HNRNPM	Heterogeneous nuclear ribonucleoprotein M	2663.94	7966.08	5221.17	6876.96	6825.42	5643.6	4021.61	4813.93
P52292	IMA1_HUMAN	KPNA2	Importin subunit alpha-1	5892.87	4875.71	4843.44	5256.29	6865.81	8145.99	7210.28	6060.7
P52294	IMA5_HUMAN	KPNA1	Importin subunit alpha-5	4607.58	4269.99	3966.46	3159.94	4581.53		2714.84	5347.78
P52597	HNRPF_HUMAN	HNRNPF	Heterogeneous nuclear ribonucleoprotein F	5088.42	2041.83	2924.21					1610.7
P52815	RM12_HUMAN	MRPL12	Large ribosomal subunit protein bL12m	4583.8	4888.52	5269.94	4253.27	10930.1	7877.97	5705.89	6380.52
P52948	NUP98_HUMAN	NUP98	Nuclear pore complex protein Nup98-Nup96	4118.77	3684.91	4683.97	3172.55	4019.76	4653.49	5289.12	4635.63
P53007	TXTP_HUMAN	SLC25A1	Tricarboxylate transport protein, mitochondrial	3449.35	3999.29	3871.46	3347.46	2571.47	3079.64	3173.6	3025.2
P53396	ACLY_HUMAN	ACLY	ATP-citrate synthase	1567.69	1664.07	1654.54	2625.23	1143.59	1078.26	1327.33	983.324
P53582	MAP11_HUMAN	METAP1	Methionine aminopeptidase 1	2639.3	2416.55	3771.26		8027.23	4845.48	2066.64	6414.25
P53618	COPB_HUMAN	COPB1	Coatomer subunit beta	1264.71	1181.76		1251.81
P53621	COPA_HUMAN	COPA	Coatomer subunit alpha	12968.7	14363.7	13542	12310.4	19539.7	16257.8	10310.8	21339.5
P53680	AP2S1_HUMAN	AP2S1	AP-2 complex subunit sigma	5197.89	5131.87	5637.61	4516.11	5583.64	7208.54	7407.33	6248.26
P53999	TCP4_HUMAN	SUB1	Activated RNA polymerase II transcriptional coactivator p15	42956.3	35329	35101.4	37215.9	32114.6	35767.6	47943.2	29592.3
P54136	SYRC_HUMAN	RARS1	Arginine--tRNA ligase, cytoplasmic	843.578	1154.72	874.471	2483.94	3684.26	4181.65	1843.33	1793.82
P54577	SYYC_HUMAN	YARS1	Tyrosine--tRNA ligase, cytoplasmic	3416.92	3425.33	3186.98	2843.01	12571	12081.4	2040.65	5138.27
P54886	P5CS_HUMAN	ALDH18A1	Delta-1-pyrroline-5-carboxylate synthase	37386.1	34605.1	37973.2	41486.9	16463	17659.6	36696	22082
P55072	TERA_HUMAN	VCP	Transitional endoplasmic reticulum ATPase	3961.53	3303.06	3975.1	3871.38	2970.17	6111.48	5504.54	4873.1
P55084	ECHB_HUMAN	HADHB	Trifunctional enzyme subunit beta, mitochondrial	7610.42	7517.18	5973.61	6575.44	18451.4	11120	8053.74	10085.9
P55145	MANF_HUMAN	MANF	Mesencephalic astrocyte-derived neurotrophic factor	9395.19	9685.7	8391.04	7071.53	32456.4	33424.1	9886.64	16552.3
P55209	NP1L1_HUMAN	NAP1L1	Nucleosome assembly protein 1-like 1		1822.08	2312.03	1748.73	3323.95		1657.26	2960.98
P55735	SEC13_HUMAN	SEC13	Protein SEC13 homolog	4762.03	4649.47	6231.93	6771.12	4026.3	6322.4	6366.13	4170.99
P55769	NH2L1_HUMAN	SNU13	NHP2-like protein 1	3761.98	4310.94	4014.44	3913.55	6617.46	5016.57	3350.69	4743.41
P55795	HNRH2_HUMAN	HNRNPH2	Heterogeneous nuclear ribonucleoprotein H2	1402.09	717.813	745.061			1461.61
P55884	EIF3B_HUMAN	EIF3B	Eukaryotic translation initiation factor 3 subunit B	6153.21	5570.73	6141.06	7313.39	5107.38	5145.29	7228.07	5388.31
P56134	ATPK_HUMAN	ATP5MF	ATP synthase subunit f, mitochondrial	2319	2424.94	1326.66	1568.8	5189.28	12899.3	1617.64	3340.73
P56192	SYMC_HUMAN	MARS1	Methionine--tRNA ligase, cytoplasmic		1274.68	1226.47	871.273	1590.52	2377.81	1176.3	1176.5
P56270	MAZ_HUMAN	MAZ	Myc-associated zinc finger protein	7985.44	4432.19	6449.24	6046.21	6747.65	6415.46	4144.51	5104.89
P56381;Q5VTU8	AT5EL_HUMAN;ATP5E_HUMAN	ATP5F1E;ATP5F1EP2	ATP synthase subunit epsilon, mitochondrial					3029.02	2833.71		877.374
P56537	IF6_HUMAN	EIF6	Eukaryotic translation initiation factor 6	2162.95	2476.17	2004.55	2141.82		1554.84	2064.42	2061.05
P57678	GEMI4_HUMAN	GEMIN4	Gem-associated protein 4	8311.4	7389.32	7468.24	6849.83	6488.03	7159.38	4207.78	4975.32
P57740	NU107_HUMAN	NUP107	Nuclear pore complex protein Nup107	4400.67	3887.36	4001.26	3848.58	5292.54	4081.72	5029.54	4425.03
P58107	EPIPL_HUMAN	EPPK1	Epiplakin	543.503			683.202		1609.92	494.587	777.754
P59780	AP3S2_HUMAN	AP3S2	AP-3 complex subunit sigma-2	1821.44	2253.54	1853.62	2004.51			1346
P60228	EIF3E_HUMAN	EIF3E	Eukaryotic translation initiation factor 3 subunit E	6302.4	5823.44	6509.14	6429.16	8269.3	9114.49	6692.95	8208.52
P60660	MYL6_HUMAN	MYL6	Myosin light polypeptide 6	13700.5	16214.5	16764.1	14032.5	23722	22229.3	13706.6	20222.1
P60709;P63261	ACTB_HUMAN;ACTG_HUMAN	ACTB;ACTG1	Actin, cytoplasmic 1	22345.2	16433.4	20605.9	14563.4	18026.8	23720.8	18591.6	18284.1
P60842	IF4A1_HUMAN	EIF4A1	Eukaryotic initiation factor 4A-I		839.394	732.384	386.716	1020.48	1312	868.47	1154.39
P60866	RS20_HUMAN	RPS20	Small ribosomal subunit protein uS10	21857.3	25770.8	20803	22801.9	150105	125749	19630	68672.8
P60891	PRPS1_HUMAN	PRPS1	Ribose-phosphate pyrophosphokinase 1			1788.34	1514.82			503.331	961.186
P60900	PSA6_HUMAN	PSMA6	Proteasome subunit alpha type-6	5461.89	6072.57	6886.52	4807.64	5333.7	3666.01	3661.12	3393.04
P60953	CDC42_HUMAN	CDC42	Cell division control protein 42 homolog	2900.2	5237.56	3193.81	2914.05	7396.32	6559.79	4445.22	5376.66
P61011	SRP54_HUMAN	SRP54	Signal recognition particle subunit SRP54	2339.45	2444.16	2768.57	2445.29	3142.59	3942.3	1929.21	3743.92
P61081	UBC12_HUMAN	UBE2M	NEDD8-conjugating enzyme Ubc12	14859.5	12717.2	15295.4	16511.3	6701.4	7342.03	15255.4	9834.17
P61163	ACTZ_HUMAN	ACTR1A	Alpha-centractin	2278.1	3271.55	2465.81	2895.3			2808.89
P61201	CSN2_HUMAN	COPS2	COP9 signalosome complex subunit 2	114182	120515	119674	124461	62331.8	61571.2	95513.2	80242
P61221	ABCE1_HUMAN	ABCE1	ATP-binding cassette sub-family E member 1	1238.43	1847.39	1566.2	1354.88	2643.32	3291.02	1308.22	1844.38
P61247	RS3A_HUMAN	RPS3A	Small ribosomal subunit protein eS1	10838.3	10372.2	9520.05	14532.4	5585.04	4687.38	10787	5407.74
P61254;Q9UNX3	RL26L_HUMAN;RL26_HUMAN	RPL26;RPL26L1	Large ribosomal subunit protein uL24	11927.7	13391.1	12094.7	13043.2	14152.5	12127.9	11412.6	11334.6
P61353	RL27_HUMAN	RPL27	Large ribosomal subunit protein eL27	9807.49	7552.04	8869.66	9368.07	14641.9	13228.4	8127.2	10394.6
P61421	VA0D1_HUMAN	ATP6V0D1	V-type proton ATPase subunit d 1	37118.6	33901.5	36690.5	35898.5	21663.8	23093.3	36824.8	28828.7
P61513	RL37A_HUMAN	RPL37A	Large ribosomal subunit protein eL43	5706.58	4840.51		4189.38	5177.95	4660.89	2841.04
P61604	CH10_HUMAN	HSPE1	10 kDa heat shock protein, mitochondrial	5270.29	3416.6	3105	2094.81	2601.95	2388.08	1520.05	1880.46
P61978	HNRPK_HUMAN	HNRNPK	Heterogeneous nuclear ribonucleoprotein K	4383.63	4133.78	4186.97	3683.7	3539.19	4814.5	3661.46	3434.46
P62081	RS7_HUMAN	RPS7	Small ribosomal subunit protein eS7	158428	341617	282538	267312	566582	410982	308716	430257
P62136	PP1A_HUMAN	PPP1CA	Serine/threonine-protein phosphatase PP1-alpha catalytic subunit		529.372	808.198		905.626	1336.58	490.192	1416.54
P62191	PRS4_HUMAN	PSMC1	26S proteasome regulatory subunit 4	4798.15	5014.34	5620.05	5492.48	5377.46	5674.76	5186.97	6084.23
P62195	PRS8_HUMAN	PSMC5	26S proteasome regulatory subunit 8	2040.21	3163.07	4068.11	3286.19	3030.85	3030.71	3198.02	3629.96
P62241	RS8_HUMAN	RPS8	Small ribosomal subunit protein eS8	10457.7	10296	10413.9	14019.8	14699.8	12072	11164.2	10121.9
P62244	RS15A_HUMAN	RPS15A	Small ribosomal subunit protein uS8	21498.2	22605.8	20988.9	23629.6	17729.3	22294.5	21298.1	19764.3
P62249	RS16_HUMAN	RPS16	Small ribosomal subunit protein uS9	10965.4	10289.7	8605.44	10401.8	19836.2	20012.8	7953.4	13192.7
P62258	1433E_HUMAN	YWHAE	14-3-3 protein epsilon	14635	13834.4	16581.2	16955	9875.36	13103.8	14228.4	11770.2
P62263	RS14_HUMAN	RPS14	Small ribosomal subunit protein uS11	25229.8	30031.1	25424.3	26897.3	66614	63042.9	26548.1	51087.5
P62266	RS23_HUMAN	RPS23	Small ribosomal subunit protein uS12	3233.4	3258.71	3794.36	4712.52	2991.69	2733.57	2884.74	3322.53
P62269	RS18_HUMAN	RPS18	Small ribosomal subunit protein uS13	17871.2	20338.9	20110.7	15293.7	50257.4	48582.4	13783.8	44160.9
P62273	RS29_HUMAN	RPS29	Small ribosomal subunit protein uS14	10311.1	11208.7	9618.15	10348.1	23482.9	22438.4	7204.57	22628.2
P62277	RS13_HUMAN	RPS13	Small ribosomal subunit protein uS15	9076.72	9322.94	11913.7	9094.83	5023.85	6466.31	7147.66	8698.92
P62280	RS11_HUMAN	RPS11	Small ribosomal subunit protein uS17	14111.9	13485.9	15631	16394.3	10391.7	12973.9	13349.6	11511.1
P62304	RUXE_HUMAN	SNRPE	Small nuclear ribonucleoprotein E	3559.8	4539.33	5571.96	4298.59	4983.26	8175.9	4740.94	5298.83
P62314	SMD1_HUMAN	SNRPD1	Small nuclear ribonucleoprotein Sm D1	4986.81	4404.35	6181.66	5102.39	5367.23	5998.64	4037.04	4025.23
P62316	SMD2_HUMAN	SNRPD2	Small nuclear ribonucleoprotein Sm D2	15971.3	15814.3	17460.1	15270.2	15676.5	19896.3	13469.8	18089.6
P62318	SMD3_HUMAN	SNRPD3	Small nuclear ribonucleoprotein Sm D3	21537.7	18084.1	15677.6	17456.3	21844.2	21125.9	16064.2	17049.3
P62333	PRS10_HUMAN	PSMC6	26S proteasome regulatory subunit 10B	5080.9	5360.35	5831.48	5550.62	5117.64	6862.65	6161.02	6838.31
P62424	RL7A_HUMAN	RPL7A	Large ribosomal subunit protein eL8	8202.16	5570.25	6803.49	7794.57	9045.34	10143.2	5839.32	8141.19
P62487	RPB7_HUMAN	POLR2G	DNA-directed RNA polymerase II subunit RPB7			870.259	1525.19			916.208	751.86
P62699	YPEL5_HUMAN	YPEL5	Protein yippee-like 5		645.594
P62701	RS4X_HUMAN	RPS4X	Small ribosomal subunit protein eS4, X isoform	16250.3	18902.1	16996.5	21104.3	16889	21635.8	15252.4	19266.8
P62750	RL23A_HUMAN	RPL23A	Large ribosomal subunit protein uL23	44929.1	56798.3	52144.9	48751.4	50595.2	57190.2	50698.9	54184.2
P62753	RS6_HUMAN	RPS6	Small ribosomal subunit protein eS6	11503.7	11780.6	11974.9	13112.2	7480.35	8690.33	11249.8	10517.3
P62805	H4_HUMAN	H4C16	Histone H4	31532.2	41504.9	26666	29751.4	160630	102666	22372.6	59011.5
P62826	RAN_HUMAN	RAN	GTP-binding nuclear protein Ran	165373	126483	117459	114885	464232	405349	112592	241239
P62829	RL23_HUMAN	RPL23	Large ribosomal subunit protein uL14	36707	32676.7	28575.5	34853.9	35246.5	39774.6	28960.2	31933.6
P62847	RS24_HUMAN	RPS24	Small ribosomal subunit protein eS24	11824.9	21000.7	24551.1	23470.4	27020.6	19317.1	20508.6	24922.5
P62851	RS25_HUMAN	RPS25	Small ribosomal subunit protein eS25	34577.4	44316.1	35675.8	42233.3	90881.9	81120.1	36629	66732.8
P62854	RS26_HUMAN	RPS26	Small ribosomal subunit protein eS26	8654.53	11335.3	9283.77	11095.9	12654.3	13617.1	10156.6	10829.9
P62857	RS28_HUMAN	RPS28	Small ribosomal subunit protein eS28	8957.08	7586.84	6983.1	8835.47	8818.93	8624.48	7617.99	6153.33
P62861	RS30_HUMAN	FAU	Ubiquitin-like FUBI-ribosomal protein eS30 fusion protein	20441.6	23712.5	15140.8	25608.4	16815	33472.1	18318.6	30064.5
P62877	RBX1_HUMAN	RBX1	E3 ubiquitin-protein ligase RBX1	35679.9	30445.8	33854.1	35548.4	21701.8	16813.4	26350.8	23148.9
P62888	RL30_HUMAN	RPL30	Large ribosomal subunit protein eL30	34836.8	31781.5	30019.6	28514.9	353063	225077	28085.4	95921.8
P62891;Q59GN2	R39L5_HUMAN;RL39_HUMAN	RPL39;RPL39P5	Large ribosomal subunit protein eL39	6269.63	5364.15	7252.72	6608.75	5408.86	6911.04	5433.73	5683.14
P62899	RL31_HUMAN	RPL31	Large ribosomal subunit protein eL31	6189.26	5686.28	6330.2	6606.21	3308.25	6094.19	4301.68	4106.39
P62906	RL10A_HUMAN	RPL10A	Large ribosomal subunit protein uL1	2698.16	2239.32	2461.97	4085.81	2299.19	2513.6	1919.81	2279.17
P62910	RL32_HUMAN	RPL32	Large ribosomal subunit protein eL32	1185.19	1493.79	1995.37		2307.41		2240.24	2698.64
P62913	RL11_HUMAN	RPL11	Large ribosomal subunit protein uL5	62770.6	77915.3	64284	62928.7	338574	243258	59733.8	191863
P62917	RL8_HUMAN	RPL8	Large ribosomal subunit protein uL2	1297.39	769.887	1396.91	1912.92	1106.67	1725.85	1472.61	992.545
P62979	RS27A_HUMAN	RPS27A	Ubiquitin-ribosomal protein eS31 fusion protein	200541	217735	167135	226027	160906	216221	194228	220627
P63010	AP2B1_HUMAN	AP2B1	AP-2 complex subunit beta	5192.51	4976.73	5185.45	5344.5	5851.33	7348.61	7169.11	6664.01
P63104	1433Z_HUMAN	YWHAZ	14-3-3 protein zeta/delta	6086.77	3701.93	5304.69	4529.27	2871.47	1410.94		3146.75
P63167	DYL1_HUMAN	DYNLL1	Dynein light chain 1, cytoplasmic	98164.2	88892.1	91329.1	100510	74296.5	72907.6	84293.5	90366.5
P63173	RL38_HUMAN	RPL38	Large ribosomal subunit protein eL38	299888	315248	411136	331482	311020	399467	425367	325910
P63208	SKP1_HUMAN	SKP1	S-phase kinase-associated protein 1	38957	38541.9	41896.1	34881.6	31531.3	29340.5	26362.6	35397.3
P63244	RACK1_HUMAN	RACK1	Small ribosomal subunit protein RACK1	6608.95	6746.99	5472.71	9712.71	12716	9165.97	5936.38	9169.22
P67775	PP2AA_HUMAN	PPP2CA	Serine/threonine-protein phosphatase 2A catalytic subunit alpha isoform	2808.28	1916	2330.76	3695.92	778.31	1552.58	3346.64	1876.73
P67809	YBOX1_HUMAN	YBX1	Y-box-binding protein 1	8743.89	7283.33	5989.59	7982.27	4100.85	7658.43	7779.92	7855.46
P67870	CSK2B_HUMAN	CSNK2B	Casein kinase II subunit beta	4556.64	4691.17	5739.74	4868.7	5414.62		3537.09	5489.69
P68032;P68133	ACTC_HUMAN;ACTS_HUMAN	ACTA1;ACTC1	Actin, alpha cardiac muscle 1	10617.1	11413.9	11198.5	8425.45	18008.5	13353.3	10491.9	13754.1
P68104;Q5VTE0	EF1A1_HUMAN;EF1A3_HUMAN	EEF1A1;EEF1A1P5	Elongation factor 1-alpha 1	48495.9	51823.1	43002.8	37188.1	244767	298027	45263.7	121671
P68366	TBA4A_HUMAN	TUBA4A	Tubulin alpha-4A chain	21051.1	19592.1	14984.5	18501.1	19414.2	17287.9	9131.72	18359.3
P68371	TBB4B_HUMAN	TUBB4B	Tubulin beta-4B chain	14210	12721.6	14791.6	15577.8	23380.4	12931.2	10124.7	16367.2
P68400	CSK21_HUMAN	CSNK2A1	Casein kinase II subunit alpha	2534.6	1462.33	1913.38	1154.77	2161.16	2335.85	771.485	1543.21
P68431;P84243;Q16695;Q5TEC6;Q6NXT2;Q71DI3	H31T_HUMAN;H31_HUMAN;H32_HUMAN;H33_HUMAN;H37_HUMAN;H3C_HUMAN	H3-3B;H3-4;H3-5;H3-7;H3C12;H3C13	Histone H3.1	7852.92	7718.73	8482.37	9066.35	21541.3	16284.1	6166.75	13865.6
P78346	RPP30_HUMAN	RPP30	Ribonuclease P protein subunit p30		848.871	844.945	322.829	1153.15	1025.53	781.674	1281.47
P78347	GTF2I_HUMAN	GTF2I	General transcription factor II-I	634.752	1643.79	1387.95	897.255		1843.37	3764.7	1632.64
P78371	TCPB_HUMAN	CCT2	T-complex protein 1 subunit beta	6258.69	5822.75	7124.83	6945.57	1007.31	2772.05	6907.57	4068.72
P78395	PRAME_HUMAN	PRAME	Melanoma antigen preferentially expressed in tumors	1057.88	540.775		862.42			982.749	1458.94
P78406	RAE1L_HUMAN	RAE1	mRNA export factor RAE1	2609.04	3017.68	4888.93		2662.16	2236.23		4399.71
P78527	PRKDC_HUMAN	PRKDC	DNA-dependent protein kinase catalytic subunit	4962.37	5409.12	4417.54	5551.65	8853.75	5335.79	3366.91	5163.72
P82650	RT22_HUMAN	MRPS22	Small ribosomal subunit protein mS22	662.1	466.64	837.508				589.979	292.889
P82912	RT11_HUMAN	MRPS11	Small ribosomal subunit protein uS11m	3720.18	4666.8	3516.02	3337.7	8424.8	6075.19	3570.2	4619.36
P82932	RT06_HUMAN	MRPS6	Small ribosomal subunit protein bS6m	3472.16	3783.54	2934.35	3190.79	2907.18		3034.35	3636.63
P82933	RT09_HUMAN	MRPS9	Small ribosomal subunit protein uS9m	2819.72	2861.57	3142.27		4530.67	767.527	3085.37	972.455
P82979	SARNP_HUMAN	SARNP	SAP domain-containing ribonucleoprotein	2641.51	2538.05	1933.29	2336.89	13967.9	14128	2977.44	5913.94
P83436	COG7_HUMAN	COG7	Conserved oligomeric Golgi complex subunit 7	996.211	1493.1	1771.11		1823.28	1312.38	1272.74	914.172
P83731	RL24_HUMAN	RPL24	Large ribosomal subunit protein eL24	12202.2	13570.8	13181.5	14645.3	23336.9	17960.3	12124	18713.3
P83881;Q969Q0	RL36A_HUMAN;RL36L_HUMAN	RPL36A;RPL36AL	Large ribosomal subunit protein eL42	5256.54	3951.13	2905.04	3694.73	2256.82	2287.59	4008.68	3092.35
P84022;O15198;Q15796	SMAD2_HUMAN;SMAD3_HUMAN;SMAD9_HUMAN	SMAD2;SMAD3;SMAD9	Mothers against decapentaplegic homolog 9	633.48		720.628	579.892		1100.6
P84090	ERH_HUMAN	ERH	Enhancer of rudimentary homolog	13716.7	9862.6	8019.55	8250.11	17375.2	15554.7	7420.64	4577.4
Q00059	TFAM_HUMAN	TFAM	Transcription factor A, mitochondrial	12007.4	14265.5	11103.5	12589.1	5395.08	6616.1	12080.9	6849.47
Q00403	TF2B_HUMAN	GTF2B	Transcription initiation factor IIB	11987.3	13827.3	14833.1	10899.1	18919.2	19758.4	11165.5	17635.2
Q00610	CLH1_HUMAN	CLTC	Clathrin heavy chain 1	80800.1	81012.1	82406.8	80035.3	65504.7	75439.6	99328.4	82794.5
Q00688	FKBP3_HUMAN	FKBP3	Peptidyl-prolyl cis-trans isomerase FKBP3	4960.07	6014.21	4904.11	3917.21	18122.7	23019.4	3938.39	11147.2
Q00839	HNRPU_HUMAN	HNRNPU	Heterogeneous nuclear ribonucleoprotein U	4877.11	4963.3	6086.91	5991	6654.43	3598.32	5288.12	5834.37
Q01082	SPTB2_HUMAN	SPTBN1	Spectrin beta chain, non-erythrocytic 1	13479.8	11963.4	13868.6	11119.4	23549.7	17488	11001.3	15916
Q02543	RL18A_HUMAN	RPL18A	Large ribosomal subunit protein eL20	1898.62		1920.36	2434.06	3009.6	3296.07	1392.11
Q02878	RL6_HUMAN	RPL6	Large ribosomal subunit protein eL6	4472.5	5360.18	3659.28	4820.46	4217.57	3232.63	4117.22	5345.93
Q02978	M2OM_HUMAN	SLC25A11	Mitochondrial 2-oxoglutarate/malate carrier protein	657.304	783.625	1130.48		883.392	402.785	933.143	1170.61
Q04837	SSBP_HUMAN	SSBP1	Single-stranded DNA-binding protein, mitochondrial	13522.7	11135.7	11709.1	10928.3	5477.41	6359.55	8837.31	6564.44
Q04917	1433F_HUMAN	YWHAH	14-3-3 protein eta	3190.88	2082.36	4531.74	2986.79		1906.59	2268.07	2218.73
Q06787	FMR1_HUMAN	FMR1	Fragile X messenger ribonucleoprotein 1	1956.01	2615.87	3343.84	2481.65	2866.52		1794.98	2398.49
Q06830	PRDX1_HUMAN	PRDX1	Peroxiredoxin-1	6659.73	6603.78	5473.42	5128.49	10712	11656.1	3918.07	5979.1
Q07020	RL18_HUMAN	RPL18	Large ribosomal subunit protein eL18	2914.6	2762.29		2403.57	4330.18	8467.29	2913.67	4214.23
Q07021	C1QBP_HUMAN	C1QBP	Complement component 1 Q subcomponent-binding protein, mitochondrial	5044.67	4268.86	5238.89	4930.01	4876.72	5866.61	3834.78	2066.12
Q08211	DHX9_HUMAN	DHX9	ATP-dependent RNA helicase A	3025.54	2225.93	2860.51	2923.91	1391.74	2501.21	2714.98	2587.18
Q08378	GOGA3_HUMAN	GOLGA3	Golgin subfamily A member 3	22200.1	22961.2	21154	23973.9	14236.2	16962.7	25583.8	17854.5
Q08379	GOGA2_HUMAN	GOLGA2	Golgin subfamily A member 2	2214.56	2911.72	2137.95	2091.5	3029.6	2469.38	2139.64	5140.75
Q08380	LG3BP_HUMAN	LGALS3BP	Galectin-3-binding protein	1357.65	1400.44	1117.31	1700.04		1985.12	1661.25	2856.36
Q09028	RBBP4_HUMAN	RBBP4	Histone-binding protein RBBP4	9997.43	12013.6	11082.5	9999.48	10329.4	7448.8	8550.72	9141.73
Q0PNE2	ELP6_HUMAN	ELP6	Elongator complex protein 6			914.008					515.067
Q0VDF9	HSP7E_HUMAN	HSPA14	Heat shock 70 kDa protein 14	3948.01	4005.47	3409.07	3267.24	8305.2	10964.5	3988.08	6046.79
Q0VGL1	LTOR4_HUMAN	LAMTOR4	Ragulator complex protein LAMTOR4	13865.8	10250.1	12923	7240.37	12543.1	14542.3	13898.3	15730.7
Q10567	AP1B1_HUMAN	AP1B1	AP-1 complex subunit beta-1	1260.13	718.022	1174.25	793.223	1451.75	1129.35	877.238	829.161
Q12769	NU160_HUMAN	NUP160	Nuclear pore complex protein Nup160	7430.97	4970.4	6999.1	6452.47	8646.61	6548.25	7933	8025.3
Q12904	AIMP1_HUMAN	AIMP1	Aminoacyl tRNA synthase complex-interacting multifunctional protein 1	4724.18	6479.76	4755.06	6545.34	11310.1	8571.83	4583.45	5636.54
Q12905	ILF2_HUMAN	ILF2	Interleukin enhancer-binding factor 2	3055.82	2174.62	3078.03	2605.12	2454.65	2341.12	3132.8	2715.09
Q12906	ILF3_HUMAN	ILF3	Interleukin enhancer-binding factor 3	3266.67	2672.93	4513.31	2630.02	3486.11	1246.15	2871.78	3320.09
Q12923	PTN13_HUMAN	PTPN13	Tyrosine-protein phosphatase non-receptor type 13		9207	6723.44				10914.7
Q12931	TRAP1_HUMAN	TRAP1	Heat shock protein 75 kDa, mitochondrial	6228.53	8782.79	2862.72	6180.23	3436.45	4664.22	3175.81	6885.97
Q13085	ACACA_HUMAN	ACACA	Acetyl-CoA carboxylase 1	19582.8	18804.2	20782.5	21120.2	12787.1	13677.6	17473.8	16623
Q13098	CSN1_HUMAN	GPS1	COP9 signalosome complex subunit 1	71709.3	72802.5	72521.5	80583.2	37682.8	43194.8	57805.4	46980.6
Q13123	RED_HUMAN	IK	Protein Red	471.231	734.865	431.739		333.098	101.373	801.666	454.633
Q13155	AIMP2_HUMAN	AIMP2	Aminoacyl tRNA synthase complex-interacting multifunctional protein 2	4590.27	3237.7	4285.43	3966.15	5620.21	9427.64	3165.83	4197.61
Q13162	PRDX4_HUMAN	PRDX4	Peroxiredoxin-4	2071.91	2339.48	1818.78	2109.44		2233.56	1541.81	1514.04
Q13200	PSMD2_HUMAN	PSMD2	26S proteasome non-ATPase regulatory subunit 2	3923.76	4322.86	5393.34	3922.76	5833.59	3770.74	3609.23	4600.8
Q13216	ERCC8_HUMAN	ERCC8	DNA excision repair protein ERCC-8	3230.95	3194.63	1939.64	3096.21			1594.41
Q13263	TIF1B_HUMAN	TRIM28	Transcription intermediary factor 1-beta	1449.22	1525.86	1562.37	1439.95	2641.6	1309.12	813.196	2105.71
Q13268	DHRS2_HUMAN	DHRS2	Dehydrogenase/reductase SDR family member 2, mitochondrial	14144.1	4355.15	5532.67			4053.42
Q13309	SKP2_HUMAN	SKP2	S-phase kinase-associated protein 2	2564.67	4022.22	3817.81	3209.18	4561.15	1556.65	2521.12	2600.67
Q13310	PABP4_HUMAN	PABPC4	Polyadenylate-binding protein 4	9197.85	10619.1	10407.3	9349.79	3575.71	5669.84	11424.4	7622.8
Q13315	ATM_HUMAN	ATM	Serine-protein kinase ATM	1357.27	1826.88	1357.03	1363.61			968.644	1526.63
Q13330	MTA1_HUMAN	MTA1	Metastasis-associated protein MTA1	1100.62	2026.12		1550.08			1035.54
Q13347	EIF3I_HUMAN	EIF3I	Eukaryotic translation initiation factor 3 subunit I	7086.08	7018.24	7911.92	8589.7	7669.11	7034.92	7888.83	7824.24
Q13356	PPIL2_HUMAN	PPIL2	RING-type E3 ubiquitin-protein ligase PPIL2	3807.64	3331.52	1750.42	3070.49	3821.26	1580.63	2693.06	1997.91
Q13395	TARB1_HUMAN	TARBP1	Probable methyltransferase TARBP1	7270.86	6845.06	6619.03	6572.57	4437.02	4442.84	7279.87	7455.28
Q13409	DC1I2_HUMAN	DYNC1I2	Cytoplasmic dynein 1 intermediate chain 2						2280.56	1622.62
Q13425	SNTB2_HUMAN	SNTB2	Beta-2-syntrophin	2205.84	2204.02	3040.07	1367.86	1485	1055.96	1551.37	2125.37
Q13435	SF3B2_HUMAN	SF3B2	Splicing factor 3B subunit 2	2738.29	1950.37	2324.18	2045.04	2855.9		2130.62	2720.2
Q13442	HAP28_HUMAN	PDAP1	28 kDa heat- and acid-stable phosphoprotein	4078.81	3128.71	2420.34	2452.62	1394.55	2687.24	3537.3	2496.12
Q13509	TBB3_HUMAN	TUBB3	Tubulin beta-3 chain	6269.16	3155.57	1658.67	1910.53		6047.68	4373.37	5693.96
Q13535	ATR_HUMAN	ATR	Serine/threonine-protein kinase ATR	2012.31		1470.4	571.179			2760.21	983.066
Q13547	HDAC1_HUMAN	HDAC1	Histone deacetylase 1	8655.39	8713.04	7747.68	7792.92	7045.93	6140.63	7656.55	8463.95
Q13561	DCTN2_HUMAN	DCTN2	Dynactin subunit 2	2530.24	1729.77	2306.72	2162.29			2918.67	1535.85
Q13573	SNW1_HUMAN	SNW1	SNW domain-containing protein 1	1686.08	2720.67	1877.18	1820.29	3160.8	1702.85	2112.44	2085.7
Q13576	IQGA2_HUMAN	IQGAP2	Ras GTPase-activating-like protein IQGAP2					609.961		768.125
Q13601	KRR1_HUMAN	KRR1	KRR1 small subunit processome component homolog	1946.48	2183.61	1389.24	2231.57	2077.12	2078.61	2537.18	1072.57
Q13616	CUL1_HUMAN	CUL1	Cullin-1	35646.5	37321.9	38417.9	40778.7	30215.6	25689.4	27039.7	32217.6
Q13617	CUL2_HUMAN	CUL2	Cullin-2	66393.8	72408.9	71540.5	77539.2	45763.9	46745.8	63667.1	59149.9
Q13618	CUL3_HUMAN	CUL3	Cullin-3	15654.1	16195.4	17603.4	19976.7	11650.3	10473	10799.9	12714.7
Q13619	CUL4A_HUMAN	CUL4A	Cullin-4A	16175.5	16219.6	15299.8	17847.8	12671.3	11593.4	13969.3	13828.9
Q13620	CUL4B_HUMAN	CUL4B	Cullin-4B	71886.5	72451.5	79147.2	80795.3	47646.3	43221.4	55484.7	55379.7
Q13813	SPTN1_HUMAN	SPTAN1	Spectrin alpha chain, non-erythrocytic 1	20584	18658.7	21373.2	17710.6	36513.9	27105.5	18064.4	24968.2
Q13885;Q9BVA1	TBB2A_HUMAN;TBB2B_HUMAN	TUBB2A;TUBB2B	Tubulin beta-2A chain	907.564	1179.47	622.707	762.908	1172.9	1914	466.459	1089.57
Q13888;Q6P1K8	T2H2L_HUMAN;TF2H2_HUMAN	GTF2H2;GTF2H2C_2	General transcription factor IIH subunit 2	3063.11	2950.1	2457.78	2507.57	2661.51	2215.13	3062.97	2593.03
Q13895	BYST_HUMAN	BYSL	Bystin	276.912	1244.89	1328.09	1467.55	2635.57	2814.17	1398.76	1488.71
Q14103	HNRPD_HUMAN	HNRNPD	Heterogeneous nuclear ribonucleoprotein D0	3139.58	3950.64	3643.17	3606.33	3913.27	3617.94	3933.92	2415.02
Q14145	KEAP1_HUMAN	KEAP1	Kelch-like ECH-associated protein 1	2606.81	2092.99	2062.31	1966.21	1993.39	813.508	1555.17	1306.73
Q14152	EIF3A_HUMAN	EIF3A	Eukaryotic translation initiation factor 3 subunit A	5456.88	5492.64	5529.84	5483.29	3384.79	4321.09	6068.05	5245.36
Q14197	ICT1_HUMAN	MRPL58	Large ribosomal subunit protein mL62	2852.87	2396.67	1951.64	1629.83	5680.12	4029.8	1647.62	2550.27
Q14203	DCTN1_HUMAN	DCTN1	Dynactin subunit 1	863.082	998.848	1120.62	1401.93	960.155		1377.1	682.002
Q14204	DYHC1_HUMAN	DYNC1H1	Cytoplasmic dynein 1 heavy chain 1	3401.3	4004.73	3431.84	3245.35	6837.17	6530.35	3866.81	5310.88
Q14254	FLOT2_HUMAN	FLOT2	Flotillin-2	31479.8	30898.3	30106.7	30803.3	23305.8	22404.8	34471.1	23607.5
Q14320	FA50A_HUMAN	FAM50A	Protein FAM50A	93145.1	99964.6	95814.5	86830	255536	298795	66394.4	188838
Q14331	FRG1_HUMAN	FRG1	Protein FRG1	8353.32	8636.14	7625.14	8781.73	7805	9127.46	7634.55	7598.87
Q14457	BECN1_HUMAN	BECN1	Beclin-1	4206.89	4493.31	4226.07	4274.9	2026.99		4430.06	2679.56
Q14524;Q15858;Q9Y5Y9	SCN5A_HUMAN;SCN9A_HUMAN;SCNAA_HUMAN	SCN10A;SCN5A;SCN9A	Sodium channel protein type 5 subunit alpha		435290	357985	373983	568562	767450	343755	589248
Q14554	PDIA5_HUMAN	PDIA5	Protein disulfide-isomerase A5	16473.4	16741.5	15582.1	17852.6	13866.4	10259.1	18101.6	12686
Q14677	EPN4_HUMAN	CLINT1	Clathrin interactor 1	4868.82	5902.87	4818.37	4745.13	4724.07	4994.75	5917.89	6419.11
Q14689;Q9P265	DIP2A_HUMAN;DIP2B_HUMAN	DIP2A;DIP2B	Disco-interacting protein 2 homolog A						3109.02	5234.17
Q14738	2A5D_HUMAN	PPP2R5D	Serine/threonine-protein phosphatase 2A 56 kDa regulatory subunit delta isoform	630.933	518.491
Q14974	IMB1_HUMAN	KPNB1	Importin subunit beta-1	11066.1	9455.6	10036.2	9077.77	12046.5	9258.03	9828.22	9394.86
Q15003	CND2_HUMAN	NCAPH	Condensin complex subunit 2	1812.65	2646.81	1301.48	4450.36				2047.52
Q15008	PSMD6_HUMAN	PSMD6	26S proteasome non-ATPase regulatory subunit 6	1474.02	1228.42	1877.71	1320.28	675.861	765.01	1471.16	1127.97
Q15014	MO4L2_HUMAN	MORF4L2	Mortality factor 4-like protein 2	14104.8	12894	12897.9	11580.3	27726.1	27242.2	16030.1	25761.8
Q15019	SEPT2_HUMAN	SEPTIN2	Septin-2	9230.5	9824.42	8098.82	9394.07	3183.91	5641.23	8773.3	5644.29
Q15021	CND1_HUMAN	NCAPD2	Condensin complex subunit 1	4211.87	4167.45	4321.15	5307.64	2902.27	3243.92	4108.5	4053.34
Q15029	U5S1_HUMAN	EFTUD2	116 kDa U5 small nuclear ribonucleoprotein component	7710.82	7558.86	8876.04	6990.75	10453.9	8036.88	8964.47	10193.2
Q15046	SYK_HUMAN	KARS1	Lysine--tRNA ligase	2005.25	3708.44	2960.86	3348.81	13396.4	7510.52	3214.38	7315.47
Q15048	LRC14_HUMAN	LRRC14	Leucine-rich repeat-containing protein 14	2706.02	3197.25	3234.54	2272.95	2426.2	1199.3	1758.28	2883.76
Q15051	IQCB1_HUMAN	IQCB1	IQ calmodulin-binding motif-containing protein 1	886.67	2036.34	2036.29	1975.45		1408.51	1536.82	1146.04
Q15075	EEA1_HUMAN	EEA1	Early endosome antigen 1	1046.93			607.794			309.811	344.551
Q15119	PDK2_HUMAN	PDK2	[Pyruvate dehydrogenase (acetyl-transferring)] kinase isozyme 2, mitochondrial	2446.87	2388.81	2375.36	756.447	1912.82	2565.69	1070.85	1277.69
Q15120	PDK3_HUMAN	PDK3	[Pyruvate dehydrogenase (acetyl-transferring)] kinase isozyme 3, mitochondrial	3417.13	3382.56	3651.45	4357.3	3832	4326.86	3542.88	2640
Q15149	PLEC_HUMAN	PLEC	Plectin	4208.68	3538.51	3611.88	3006.13	6486.94	5582.92	4136.69	4504.69
Q15154	PCM1_HUMAN	PCM1	Pericentriolar material 1 protein	765.185	860.921		1092.45		1512.89	2291.08	1089.97
Q15233	NONO_HUMAN	NONO	Non-POU domain-containing octamer-binding protein	12627.5	14627.7	13715.3	12383.5	24301.7	19940.5	12318.4	19291.1
Q15276	RABE1_HUMAN	RABEP1	Rab GTPase-binding effector protein 1	7114.93	7847.65	7709.76	8973.48	5130	5198.59	7898.03	6680.52
Q15334	L2GL1_HUMAN	LLGL1	Lethal(2) giant larvae protein homolog 1	545.093		594.971	535.62		329.82		973.801
Q15365	PCBP1_HUMAN	PCBP1	Poly(rC)-binding protein 1	3548.77	4358	3722.82	4465.24	3246	2333.25	2567.97	2168.36
Q15366	PCBP2_HUMAN	PCBP2	Poly(rC)-binding protein 2	5696.93	6634.31	6380.8	7403.2	3789.15	6333.88	8595.21	5018.58
Q15369	ELOC_HUMAN	ELOC	Elongin-C	24992.6	43440.9	35774.6	28984.1	20295	15125	36358.9	30070.4
Q15370	ELOB_HUMAN	ELOB	Elongin-B	67516.6	66492.6	71906.2	61387	44589.8	38729.8	67413.4	56342.6
Q15388	TOM20_HUMAN	TOMM20	Mitochondrial import receptor subunit TOM20 homolog	19995.7	15332.8	14535.3	14707.7	27183	19190.9	16060.3	20360.4
Q15393	SF3B3_HUMAN	SF3B3	Splicing factor 3B subunit 3	9390.8	8407.97	10362.6	7791.48	11540.9	6396.48	7559.74	9563.73
Q15436	SC23A_HUMAN	SEC23A	Protein transport protein Sec23A	1307	1151.83	805.901	1019.2			691.89
Q15477	SKI2_HUMAN	SKIC2	Superkiller complex protein 2	3248.06	3988.9	2388.95	4310.39	1119.21	1355.25	2307.52	1968.41
Q15555	MARE2_HUMAN	MAPRE2	Microtubule-associated protein RP/EB family member 2	3148.25	2128.77	2013.03	1522.85	4476.39	2290.61		4949.29
Q15643	TRIPB_HUMAN	TRIP11	Thyroid receptor-interacting protein 11	2514.85	2277.06	2403.03	1732.2	3275.15	3138.27	1079.63	3266.2
Q15691	MARE1_HUMAN	MAPRE1	Microtubule-associated protein RP/EB family member 1	3871.87	3179.18	2898.28	3954.94	2271.31	2088.7	4597.03	3291.1
Q15751	HERC1_HUMAN	HERC1	Probable E3 ubiquitin-protein ligase HERC1			2476.21	2555.08			4683.53
Q15797	SMAD1_HUMAN	SMAD1	Mothers against decapentaplegic homolog 1	2604.53	1112.08			3681.97	3288.74	1201.09
Q15843	NEDD8_HUMAN	NEDD8	NEDD8	34687.8	77838.5	90737.7	97150.5	47485.6	33537.8	70442.3	56872.1
Q15904	VAS1_HUMAN	ATP6AP1	V-type proton ATPase subunit S1	16576.5	13309.7	15168.7	14626.5	12058	11860.2	16432.5	11011.1
Q16181	SEPT7_HUMAN	SEPTIN7	Septin-7	31339.6	30253.9	22691.6	27700.5	14190.6	12956	17396.2	19376.7
Q16513	PKN2_HUMAN	PKN2	Serine/threonine-protein kinase N2		1540.77	1137.65	1145.27	4075.81	1462.08	1419.46	749.859
Q16531	DDB1_HUMAN	DDB1	DNA damage-binding protein 1	97533.9	111301	116147	121196	56275.7	53160.8	81942.8	75293.3
Q16576	RBBP7_HUMAN	RBBP7	Histone-binding protein RBBP7	6630.12	6573.74	5561.73	6443.54	6488.83	3290.43	4606.58	4991.93
Q16637	SMN_HUMAN	SMN2	Survival motor neuron protein	9519.59	8935.79	7776.86	8179.9	6098.88	5630.87	4542.09	5833.2
Q16763	UBE2S_HUMAN	UBE2S	Ubiquitin-conjugating enzyme E2 S		1773.88		1055.7	6096.31	6258.19	1705.14
Q16795	NDUA9_HUMAN	NDUFA9	NADH dehydrogenase [ubiquinone] 1 alpha subcomplex subunit 9, mitochondrial		195.153	562.665		933.016	1252.15	594.139	818.006
Q16864	VATF_HUMAN	ATP6V1F	V-type proton ATPase subunit F	914.748	587.198	555.671				1007.36
Q16891	MIC60_HUMAN	IMMT	MICOS complex subunit MIC60	22290.5	19551.9	22334.1	18686	28010.7	26265.3	19831.5	22856.3
Q2M2I5	K1C24_HUMAN	KRT24	Keratin, type I cytoskeletal 24								3221.53
Q2NL82	TSR1_HUMAN	TSR1	Pre-rRNA-processing protein TSR1 homolog	2344.28	2835.56	2495.11	1623.22	2762.82	1173.96	2659.3	3854.62
Q2TAY7	SMU1_HUMAN	SMU1	WD40 repeat-containing protein SMU1	14289.9	13357	16666.9	13668.5	17331.6	16111.7	11651.1	19562.8
Q2VPB7	AP5B1_HUMAN	AP5B1	AP-5 complex subunit beta-1	2166.16	1292.82	1995.79	1492.72	2116.07		2154.66	1244.76
Q3B726	RPA43_HUMAN	POLR1F	DNA-directed RNA polymerase I subunit RPA43	1428.55	628.579	1399.79	1133	1934.81	2018.97	1698.79	1546.48
Q3ZCM7	TBB8_HUMAN	TUBB8	Tubulin beta-8 chain	22959.1	31232.4	24915.2	20363.5	42843.1	25759.3	17696.2	20961.9
Q53EZ4	CEP55_HUMAN	CEP55	Centrosomal protein of 55 kDa	2514.37	2353.24	2430.19	3266.83	2732.9	3164.46	3681.34	2758.68
Q53G59	KLH12_HUMAN	KLHL12	Kelch-like protein 12	2128.22	2093.44	2368.85	3088.47			2761.82	1605.85
Q53GT1	KLH22_HUMAN	KLHL22	Kelch-like protein 22	3177.44	4130.34	3656.17	3681.35	2861.52	2945.36	2816.93	3017.84
Q53H12	AGK_HUMAN	AGK	Acylglycerol kinase, mitochondrial	11339.5	8651.2	7325.07	7184.4	6222.37	5870.47	8428.41	5899.23
Q53HC5	KLH26_HUMAN	KLHL26	Kelch-like protein 26	1174.72	940.291	774.601	809.325				1306.04
Q562R1	ACTBL_HUMAN	ACTBL2	Beta-actin-like protein 2	15514.3	13039.7	17644.3	9971.01	14250	14371	15229.8	11792.8
Q58FF6	H90B4_HUMAN	HSP90AB4P	Putative heat shock protein HSP 90-beta 4	2233.75	3524.11	1834.31	4478.26		4687.68	1653.58	3526.04
Q5HYI7	MTX3_HUMAN	MTX3	Metaxin-3		903.538
Q5SRE5	NU188_HUMAN	NUP188	Nucleoporin NUP188	2807.63	2139.9	2638.62	2438.6	2915.11	2030.46	2984.51	2629.33
Q5SW79;Q96L14	C170L_HUMAN;CE170_HUMAN	CEP170;CEP170P1	Centrosomal protein of 170 kDa	668.688	775.503	534.58	504.252	1105.27	1639.08	2064.46	1254.72
Q5T447	HECD3_HUMAN	HECTD3	E3 ubiquitin-protein ligase HECTD3		993.38
Q5T4S7	UBR4_HUMAN	UBR4	E3 ubiquitin-protein ligase UBR4	13655.2	12792.5	13204.8	13903.4	10548.5	11382	13204.9	12948.4
Q5T9A4	ATD3B_HUMAN	ATAD3B	ATPase family AAA domain-containing protein 3B	23863.8	26172.5	26453.4	24009.8	25859.7	28335.9	37242.8	28635.7
Q5TA31	RN187_HUMAN	RNF187	E3 ubiquitin-protein ligase RNF187	4494.9	5709.64	4666.05	5219.85	3065.96	3984.55	4435.88	4361.32
Q5TAQ9	DCAF8_HUMAN	DCAF8	DDB1- and CUL4-associated factor 8	4710.77	4257.14	4043.24	4583.31	1988.19	3293.75	3528.88	1928.41
Q5TZA2	CROCC_HUMAN	CROCC	Rootletin	10306.7	7917.41	7636.28	8172.89	19905.7	15242.8	8094.41	10926.9
Q5VU43	MYOME_HUMAN	PDE4DIP	Myomegalin	8206.95	8424.65	7181.01	8625.49	6799.58	7312.35	9169	7980.94
Q66GS9	CP135_HUMAN	CEP135	Centrosomal protein of 135 kDa	1636.34	1710.48	1770.74	1695.66	1869.71		1802.91	1207.52
Q68CZ6	HAUS3_HUMAN	HAUS3	HAUS augmin-like complex subunit 3	2081.79	2864.44	2573.28	1981.83	1708.85	1921.99	2452.76	1865.06
Q68DK2	ZFY26_HUMAN	ZFYVE26	Zinc finger FYVE domain-containing protein 26	2901.58	2916.58	2824.23	2758.97	2686.27	2832.57	3120.01	2995.82
Q6IAA8	LTOR1_HUMAN	LAMTOR1	Ragulator complex protein LAMTOR1	12393.9	7764.48	10010.2	8991.82	13481.3	18090.4	13291.8	15605.4
Q6IAN0	DRS7B_HUMAN	DHRS7B	Dehydrogenase/reductase SDR family member 7B	1428.6	2455.71	1476.76	1620.94	3806.74	3631.31	2393.19	2201.18
Q6NW29	RWDD4_HUMAN	RWDD4	RWD domain-containing protein 4	1521.86	1175.03	1086.29	1238.9	3171.64	4308.41	636.655	2697.47
Q6NZ67;Q6P582	MZT2A_HUMAN;MZT2B_HUMAN	MZT2A;MZT2B	Mitotic-spindle organizing protein 2B			4073.59	2072.88			3483.98	2329.63
Q6P161	RM54_HUMAN	MRPL54	Large ribosomal subunit protein mL54	6580.47	5293.05	3583.26	3758.57	7888.88	8370.06	2317.42	5633.57
Q6P1J9	CDC73_HUMAN	CDC73	Parafibromin	761.146	576.584	556.953	725.773	1134.16	1057.5	731.697	579.226
Q6P1L8	RM14_HUMAN	MRPL14	Large ribosomal subunit protein uL14m	4213.83	4044.66	5205.46	3850.06	7170.8	11868.8	7026.03	6121.69
Q6P2Q9	PRP8_HUMAN	PRPF8	Pre-mRNA-processing-splicing factor 8	7613.24	5102.65	6455.53	6368.18	8825.05	6799.18	7353.86	8305.95
Q6P5R6	RL22L_HUMAN	RPL22L1	Ribosomal protein eL22-like	1433.06	2836.43	1926.43		2619.9	3289.49	1831.55	3904.22
Q6P9B9	INT5_HUMAN	INTS5	Integrator complex subunit 5	758.997	729.765	1143.94	906.698		705.505	601.669	431.584
Q6PGP7	SKI3_HUMAN	SKIC3	Superkiller complex protein 3	1354.47	1569.92	1585.28	1543.06				1167.8
Q6PID8	KLD10_HUMAN	KLHDC10	Kelch domain-containing protein 10	1988.25	1710.31	2307.45	2565.77	1909.62	3374.43	4297.64	3424
Q6PIY5	ARMD1_HUMAN	ARMH1	Armadillo-like helical domain containing protein 1								3940.15
Q6R327	RICTR_HUMAN	RICTOR	Rapamycin-insensitive companion of mTOR				1181.3				135.842
Q6SZW1	SARM1_HUMAN	SARM1	NAD(+) hydrolase SARM1	5913.13	5658.32	5803.32	5262.5	3918.44	4273.76	4318.42	3396.78
Q6UX04	CWC27_HUMAN	CWC27	Spliceosome-associated protein CWC27 homolog	1923.65	1360.33	1040.19	1658.24				812.954
Q6VN20	RBP10_HUMAN	RANBP10	Ran-binding protein 10	2847.21	3908.51	4030.89	4252.95	1782.67	2766.79	4107.55	3228.9
Q6ZN16	M3K15_HUMAN	MAP3K15	Mitogen-activated protein kinase kinase kinase 15	932.349	1065.91	984.191	1251.44			618.164	986.264
Q6ZQQ6	WDR87_HUMAN	WDR87	WD repeat-containing protein 87		18738.9	40526.8	29920.8	59620.8	111274
Q709F0	ACD11_HUMAN	ACAD11	Acyl-CoA dehydrogenase family member 11	3584.76	4308.63	4784.12	4332.36	858.072	1527.5	5810.39	2185.51
Q71U36	TBA1A_HUMAN	TUBA1A	Tubulin alpha-1A chain	7225.31	8960.25	7774.7	6291.93	7622.51	12429.2	4048.82	14949.7
Q71UM5	RS27L_HUMAN	RPS27L	Ribosomal protein eS27-like	11558.2	7470	9873.77	9399.69	11594.6	10608.1	10930.9	7754.67
Q75QN2	INT8_HUMAN	INTS8	Integrator complex subunit 8	1348.36	1720.29	1357.4	1567.41		1646.32	2126.07	640.451
Q7L0Y3	TM10C_HUMAN	TRMT10C	tRNA methyltransferase 10 homolog C	3240.35	4232.89	2244.33	4023.37	7627.79		3344.45	4664.55
Q7L2E3	DHX30_HUMAN	DHX30	ATP-dependent RNA helicase DHX30	4269.34	5257.01	3613.96	5056.52	1161.36	2297.1	4539.54	3001.3
Q7L2H7	EIF3M_HUMAN	EIF3M	Eukaryotic translation initiation factor 3 subunit M	6582.32	6726.87	8213.56	7918.91	5770.35	4314.24	8064.29	7274.54
Q7L5N1	CSN6_HUMAN	COPS6	COP9 signalosome complex subunit 6	112890	112730	119970	124328	61331.8	57641.2	92183	80340.6
Q7L5Y9	MAEA_HUMAN	MAEA	E3 ubiquitin-protein transferase MAEA	3292.04	1592.38	1154.19	1790.07			1037.67	1085.6
Q7Z3U7	MON2_HUMAN	MON2	Protein MON2 homolog	13383.5	13777.1	14208	9300.56	13986.3	10795	12641.7	9739.27
Q7Z406	MYH14_HUMAN	MYH14	Myosin-14		563.991		1559.63			1417.83
Q7Z4H7	HAUS6_HUMAN	HAUS6	HAUS augmin-like complex subunit 6	1268.73	1663.34	2352.97	2040.57				1316.87
Q7Z4W1	DCXR_HUMAN	DCXR	L-xylulose reductase	415.78	762.464	521.116	1038.71				398.701
Q7Z6M2	FBX33_HUMAN	FBXO33	F-box only protein 33			1383.07	1233.57	1055.06		685.782
Q7Z7F7	RM55_HUMAN	MRPL55	Large ribosomal subunit protein mL55		1641.44	1635.62		2186.06		1207.62	1357.4
Q7Z7G8	VP13B_HUMAN	VPS13B	Intermembrane lipid transfer protein VPS13B	3814.86	3084.89	3035.34	2759.87	2417.25	2304.39	3498.81	2735.31
Q7Z7L7	ZER1_HUMAN	ZER1	Protein zer-1 homolog	1424.76	1069.54	1909.74	1301.87	1023.77	655.177	1411.38	1026.96
Q86TU7	SETD3_HUMAN	SETD3	Actin-histidine N-methyltransferase	5464.08	5670.56	4266.38	5049.48	5153.06	6958.83	4807.46	5483.12
Q86U42	PABP2_HUMAN	PABPN1	Polyadenylate-binding protein 2	1874.97	3308.34	1813.94	1940.07			2248.62	1685.12
Q86V15	CASZ1_HUMAN	CASZ1	Zinc finger protein castor homolog 1	6641.19	5883.92	7623.33		10353.3	10492.4	6255.94	8454.63
Q86W34	AMZ2_HUMAN	AMZ2	Archaemetzincin-2	208052	216631	268853	187697	357823	549045	229347	262163
Q86WA8	LONP2_HUMAN	LONP2	Lon protease homolog 2, peroxisomal	5056.47	4585.07	4848.29	4080.29	1638.87			115.476
Q86WW8	COA5_HUMAN	COA5	Cytochrome c oxidase assembly factor 5	5501.76	6581.59	4087.98	5012.57	6625.86	6502.11	3967.03	3678.28
Q86WX3	AROS_HUMAN	RPS19BP1	Active regulator of SIRT1	2012.63	1651.5	905.585	2753.7	3637.29		1568.72	2697.67
Q86X55	CARM1_HUMAN	CARM1	Histone-arginine methyltransferase CARM1		83521.1	74871.9	70242.2	164252	183906	75445.1	118427
Q86X83	COMD2_HUMAN	COMMD2	COMM domain-containing protein 2	2308.07		1800.53	2853.45				1481.18
Q86XK2	FBX11_HUMAN	FBXO11	F-box only protein 11	1185.22	2262.48	2045.11	1717.62			1821.31	1799.97
Q86YD1	PTOV1_HUMAN	PTOV1	Prostate tumor-overexpressed gene 1 protein	2098.76	1530.31	2013.37	2316.29		1188.28	2630.87	780.666
Q86YJ7	AN13B_HUMAN	ANKRD13B	Ankyrin repeat domain-containing protein 13B	178738	172987	179440	201589	338728	470263	209063	329177
Q8IUF8	RIOX2_HUMAN	RIOX2	Ribosomal oxygenase 2	1386.35	805.937	1121.4		4353.44	3506.25		1002.42
Q8IUR7	ARMC8_HUMAN	ARMC8	Armadillo repeat-containing protein 8	3747.86	4287.06	4502.82	3602.34	1828.56	4045.29	3305.29	4194.65
Q8IVV7	GID4_HUMAN	GID4	Glucose-induced degradation protein 4 homolog		2497.09		3231.07
Q8IWS0	PHF6_HUMAN	PHF6	PHD finger protein 6	7480.33	5995.34	5435.76	6404.42	6859.7	8639.32	5037.11	5635.74
Q8IX18	DHX40_HUMAN	DHX40	Probable ATP-dependent RNA helicase DHX40	3744.39	5228.73	3396.91	2948.27	2319.26	2985.1	7642.96	3470.16
Q8IXH7	NELFD_HUMAN	NELFCD	Negative elongation factor C/D	14052.4	14082.6	13561.8	14141.1	8679.98	8075.67	13482.5	11272.3
Q8IXS8;Q9BYI3	HYCC2_HUMAN;HYCCI_HUMAN	HYCC1;HYCC2	Hyccin 2		658.472	352.755	479.849
Q8IYB8	SUV3_HUMAN	SUPV3L1	ATP-dependent RNA helicase SUPV3L1, mitochondrial		1267.36		1315.37		2268.18	1339.44	1407.27
Q8N1E6	FXL14_HUMAN	FBXL14	F-box/LRR-repeat protein 14		319.098			480.118
Q8N1F7	NUP93_HUMAN	NUP93	Nuclear pore complex protein Nup93	9534.99	8781.76	8986.51	8484.04	16547.7	13631.7	9788.31	12101.5
Q8N201	INT1_HUMAN	INTS1	Integrator complex subunit 1	2403.82	3157.23	2268.89	2349.96	1395.02	1318.63	3195.07	1816.9
Q8N257	H2B3B_HUMAN	H2BC26	Histone H2B type 3-B	32249.3	31446.6	30918.4	30099.6	74787.6	59605.1	21780.9	41670.9
Q8N3P4	VPS8_HUMAN	VPS8	Vacuolar protein sorting-associated protein 8 homolog	2307.7	1521.92	2102.51	1684.52			1633.88	1698.22
Q8N442	GUF1_HUMAN	GUF1	Translation factor GUF1, mitochondrial	2147.02	2174.24	2454.83	2546.45	1185.87	1188.95	1915.5	1808.33
Q8N4N8;Q99661	KIF2B_HUMAN;KIF2C_HUMAN	KIF2B;KIF2C	Kinesin-like protein KIF2B					2190.73		1728.34	1259
Q8N5D0	WDTC1_HUMAN	WDTC1	WD and tetratricopeptide repeats protein 1	1450.42	1753.59	1922.31	2712.9			1536.19	1584.64
Q8N690	DB119_HUMAN	DEFB119	Beta-defensin 119	10660.2	11502.4			29856.3	27931.2
Q8N9Z2	CC71L_HUMAN	CCDC71L	Coiled-coil domain-containing protein 71L			375.608			2508.97		1397.31
Q8NCJ5	SPRY3_HUMAN	SPRYD3	SPRY domain-containing protein 3	966.947	692.333	908.524	1186.7	679.554		479.06	478.706
Q8ND56	LS14A_HUMAN	LSM14A	Protein LSM14 homolog A	1121.61	1612.93	2021.69		860.734	1469.9	743.801	1555.72
Q8NDN9	RCBT1_HUMAN	RCBTB1	RCC1 and BTB domain-containing protein 1	3653.55
Q8NEB9	PK3C3_HUMAN	PIK3C3	Phosphatidylinositol 3-kinase catalytic subunit type 3	9007.02	9871.78	7812.13	10604.2	3604.84	4546.26	8999.68	7179
Q8NEZ5	FBX22_HUMAN	FBXO22	F-box only protein 22	1827.64	2533.7	2350.33	2346.82	1894.76		1029.55	1440.93
Q8NFH3	NUP43_HUMAN	NUP43	Nucleoporin Nup43	1187.87		1528.88	1623.18	1804.94		1284.53	2433.84
Q8NFH4	NUP37_HUMAN	NUP37	Nucleoporin Nup37	3031.69	3474.11	3500.17	3005.98	5236.63	3495.76	4098.95	4345.56
Q8NFZ0	FBH1_HUMAN	FBH1	F-box DNA helicase 1	1266.61		1073.12	603.225	989.357
Q8NH72	OR4C6_HUMAN	OR4C6	Olfactory receptor 4C6	1210760	635745	777034	882092	1422750	1729230	766663	940552
Q8TAF3	WDR48_HUMAN	WDR48	WD repeat-containing protein 48	1787.4	3704.23	2837.94		3074.61	2183.23	2464.54	2352.31
Q8TAG9	EXOC6_HUMAN	EXOC6	Exocyst complex component 6	896.158	413.193	969.639	1030.93			720.917
Q8TBX8	PI42C_HUMAN	PIP4K2C	Phosphatidylinositol 5-phosphate 4-kinase type-2 gamma		4865.25	4021.35	1611.24	2768.83	3429.75		3564.29
Q8TD16	BICD2_HUMAN	BICD2	Protein bicaudal D homolog 2	3430.04	4613.16	4328.12	4731.36	2663.88	3833.19	5161.85	3706.83
Q8TEA8	DTD1_HUMAN	DTD1	D-aminoacyl-tRNA deacylase 1	2028.99	3410.09	3834.14	3398.8	5109.38	6807.22	2488.55	3687.23
Q8TEB1	DCA11_HUMAN	DCAF11	DDB1- and CUL4-associated factor 11	10676.8	10123.4	13616.7	11677.4	3658.57	4847.8	10573.5	6558.49
Q8TEQ6	GEMI5_HUMAN	GEMIN5	Gem-associated protein 5	1472.87	1555.76	1247.64	2333.75	1544.02	1157.17	1182.01	1066
Q8TEU8	WFKN2_HUMAN	WFIKKN2	WAP, Kazal, immunoglobulin, Kunitz and NTR domain-containing protein 2		9539.71		7165.34
Q8TEX9	IPO4_HUMAN	IPO4	Importin-4				2049.66	1801.4	5866.47		2332.55
Q8WTW3	COG1_HUMAN	COG1	Conserved oligomeric Golgi complex subunit 1	292.139	444.93	491.222				277.94	242.377
Q8WU90	ZC3HF_HUMAN	ZC3H15	Zinc finger CCCH domain-containing protein 15	23906.2	17392.7	8976.88	10687.3	15541.2	17276.8	14885	13662.5
Q8WUA2	PPIL4_HUMAN	PPIL4	Peptidyl-prolyl cis-trans isomerase-like 4	1777.82	1558.49				1779.22	3552.4	2265.72
Q8WUM0	NU133_HUMAN	NUP133	Nuclear pore complex protein Nup133	2822.69	3009.33	4139.94	3475.23	4102.22	3943.36	3478.49	4555.28
Q8WVM0	TFB1M_HUMAN	TFB1M	Dimethyladenosine transferase 1, mitochondrial	1715.14	1591.85	575.221	1233.16	2143.73		1676.38
Q8WWK9	CKAP2_HUMAN	CKAP2	Cytoskeleton-associated protein 2	1086.48	1294.84	1006.27	1227.16	2580.28	3096.37	1478.79	1598.2
Q8WWY3	PRP31_HUMAN	PRPF31	U4/U6 small nuclear ribonucleoprotein Prp31	1703.28	2490.4	2106.07	2193.15	4400.4	4194.97	1768.79	3503.81
Q8WX92	NELFB_HUMAN	NELFB	Negative elongation factor B	12325.1	16484.7	17797.8	16222	10843	8803.51	13979.3	11360.2
Q8WXD5	GEMI6_HUMAN	GEMIN6	Gem-associated protein 6	4972.65	4433.36	5765.56	4760.07	3731.1	4501.12	2608.55	5215.59
Q8WXH0	SYNE2_HUMAN	SYNE2	Nesprin-2	2031.67	1827.39	3547.96	3232.49	2769.15		3445.94
Q92466	DDB2_HUMAN	DDB2	DNA damage-binding protein 2	6402.07	8020.09	8665.65	8268.89	4607.18	4296	5575.61	4659.29
Q92499	DDX1_HUMAN	DDX1	ATP-dependent RNA helicase DDX1		1143.45	1285.53	1774.65		2975.95
Q92522	H1X_HUMAN	H1-10	Histone H1.10	2678.72	1725.54	1626.38	2812.26	1658.55	2612.85	1734.57	1492.7
Q92526	TCPW_HUMAN	CCT6B	T-complex protein 1 subunit zeta-2			3398.22	3719.87			3289.05
Q92530	PSMF1_HUMAN	PSMF1	Proteasome inhibitor PI31 subunit	3672.79	1778.22	3228.21	2128.42			706.362	941.414
Q92552	RT27_HUMAN	MRPS27	Small ribosomal subunit protein mS27	556.505	882.794	912.02	1065.68	1009.18	581.665	1593.97	1495.89
Q92572	AP3S1_HUMAN	AP3S1	AP-3 complex subunit sigma-1	11233	12992.1	14352.1	14374.2	12132.5	10284.6	12288.2	11383.7
Q92600	CNOT9_HUMAN	CNOT9	CCR4-NOT transcription complex subunit 9	6511.45	7373.1	6430.93	6564.08	4773.49	4667.13	7453.98	5700.7
Q92621	NU205_HUMAN	NUP205	Nuclear pore complex protein Nup205	11310	9590.88	13688.2	10317.4	15525.3	15474.5	14374.7	16528.3
Q92624	APBP2_HUMAN	APPBP2	Amyloid protein-binding protein 2	13460.8	13908	13564.3	14472	7090.69	8922.12	17929.4	14471.8
Q92665	RT31_HUMAN	MRPS31	Small ribosomal subunit protein mS31	3178.42	3157.99	3600.5	4894.27	4956.54	4162.77	4852.62	3175.18
Q92674	CENPI_HUMAN	CENPI	Centromere protein I		1400.09			2055.84	1346.46		1139.16
Q92759	TF2H4_HUMAN	GTF2H4	General transcription factor IIH subunit 4	2870.52	3728.57	2544.83	3565.7	2228.59	5065.74	2838.93	3879.07
Q92841	DDX17_HUMAN	DDX17	Probable ATP-dependent RNA helicase DDX17	970.886			1414.32				1884.6
Q92878	RAD50_HUMAN	RAD50	DNA repair protein RAD50	2573.02	2446.33	3680.66	2843.09	786.191	817.492	1747.5	1246.57
Q92905	CSN5_HUMAN	COPS5	COP9 signalosome complex subunit 5	68733	69350.7	64669.9	66457.4	30609.1	32038.8	56278	43156.3
Q92917	GPKOW_HUMAN	GPKOW	G-patch domain and KOW motifs-containing protein	6192.74	4480.9	5960.54	4450.48	3027.02	3048.32	3486.8	4527.48
Q92979	NEP1_HUMAN	EMG1	Ribosomal RNA small subunit methyltransferase NEP1	3939.32	4533.63	4707.74	4601.35	14318.3	11938.9	3067.79	7798.89
Q92989	CLP1_HUMAN	CLP1	Polyribonucleotide 5'-hydroxyl-kinase Clp1	3443.59	2489.76	3348.2	3133.45	3905.85	1422.78	2033.51	2234.64
Q93008	USP9X_HUMAN	USP9X	Ubiquitin carboxyl-terminal hydrolase 9X	2819.2	2918.72	2868.44	2961.7	2664.95	2116.7	2051.18	4025.91
Q93009	UBP7_HUMAN	USP7	Ubiquitin carboxyl-terminal hydrolase 7	3147.45	5539.91	3651.56	3801.79	1582.5	3455.22	6257.03	2859.83
Q93050	VPP1_HUMAN	ATP6V0A1	V-type proton ATPase 116 kDa subunit a 1	24936.8	22229.4	23900.5	24034.8	19781.7	17442.4	23300.6	19790
Q93100	KPBB_HUMAN	PHKB	Phosphorylase b kinase regulatory subunit beta	10559.8	11044.3	13198.5	10203.3	6339.42	7262.56	9227.33	9525.78
Q96A33	CCD47_HUMAN	CCDC47	PAT complex subunit CCDC47	1832.53	2104.28	2044.42	1654.32	2839.69	2953.79	4124.71
Q96A65	EXOC4_HUMAN	EXOC4	Exocyst complex component 4	3329.6	2995.37	3497.66	3788.11	1964.89	1753.77	4126.65	2509.79
Q96AB3	ISOC2_HUMAN	ISOC2	Isochorismatase domain-containing protein 2	1939.8	3160.5	4973.33	2234.62	1689.19	933.13	1808.51	2046.61
Q96AG4	LRC59_HUMAN	LRRC59	Leucine-rich repeat-containing protein 59	140902	98501.1	89397.5	115138	89616.7	114015	131047	85140
Q96AX1	VP33A_HUMAN	VPS33A	Vacuolar protein sorting-associated protein 33A			2197.71
Q96BJ3	AIDA_HUMAN	AIDA	Axin interactor, dorsalization-associated protein	1269.47	1070.98	1126.49	388.244		2099.02		2153
Q96BP2	CHCH1_HUMAN	CHCHD1	Small ribosomal subunit protein mS37	14285.8	15600.5	15076.6	12099	19053.2	21856.1	13086.4	15885.4
Q96C36	P5CR2_HUMAN	PYCR2	Pyrroline-5-carboxylate reductase 2
Q96CB9	NSUN4_HUMAN	NSUN4	5-methylcytosine rRNA methyltransferase NSUN4	1959.75	2611.4	1994.88	2289.62	1938.38	3291.81	1349.35	2250.68
Q96CS2	HAUS1_HUMAN	HAUS1	HAUS augmin-like complex subunit 1	4045.15	4873.29	5223.58	4928.93	4061.86	2840.17	3758.23	2682.38
Q96CS3	FAF2_HUMAN	FAF2	FAS-associated factor 2	14785.9	15972	14849.6	16427.9	10237.3	10645.5	20554.8	14567.2
Q96CT7	CC124_HUMAN	CCDC124	Coiled-coil domain-containing protein 124	27268.7	24311.5	24667.7	24818.5	28877.1	28325.8	30389.6	26369.2
Q96CW1	AP2M1_HUMAN	AP2M1	AP-2 complex subunit mu		691.504		423.948		1513.39	865.996
Q96CW5	GCP3_HUMAN	TUBGCP3	Gamma-tubulin complex component 3	4230.69	3449.35	2810.86	3588.97	1896.64	2206.58	3675.07	1423.7
Q96CX6	LRC58_HUMAN	LRRC58	Leucine-rich repeat-containing protein 58	7642.8	11482.4	10145.7	2268.94
Q96DA6	TIM14_HUMAN	DNAJC19	Mitochondrial import inner membrane translocase subunit TIM14	1350.4	2045.86	1861.75	1115.09	2387.84	3507.58	1055.8	1360.99
Q96DI7	SNR40_HUMAN	SNRNP40	U5 small nuclear ribonucleoprotein 40 kDa protein	3138.32	3425.02	3188.69	3507.31	4302.6	4583.67	3783.37	3143.21
Q96DX7	TRI44_HUMAN	TRIM44	Tripartite motif-containing protein 44		3613.76	4731.6	4952.18			3387.83
Q96E11	RRFM_HUMAN	MRRF	Ribosome-recycling factor, mitochondrial	4291.53	4891.71	3465.57	3030.56	13548.9	13270.8	3735.79	8908.91
Q96EE3	SEH1_HUMAN	SEH1L	Nucleoporin SEH1	3788.05	2404.34	3022.32	3272.22	2833.14	2233.28	2332.57	2260.82
Q96EI5;Q9H3H9	TCAL2_HUMAN;TCAL4_HUMAN	TCEAL2;TCEAL4	Transcription elongation factor A protein-like 4	1949.85		1443.42	1393.06			1809.98	1059.97
Q96EY1	DNJA3_HUMAN	DNAJA3	DnaJ homolog subfamily A member 3, mitochondrial	4158.6	4215.23	3992.95	4450.23	5483.34	8437.22	5725.8	7227.22
Q96EY7	PTCD3_HUMAN	PTCD3	Small ribosomal subunit protein mS39	1104.03	2226.57	2068.22	1917.8			2235.65	2237.14
Q96F24	NRBF2_HUMAN	NRBF2	Nuclear receptor-binding factor 2	1640.98	931.894	1122.79	1541.08			1480.59	699.575
Q96FJ2	DYL2_HUMAN	DYNLL2	Dynein light chain 2, cytoplasmic	19340.4	18134.3	22313.3	16218.1	14473.2	11742.3	13647.6	14244
Q96GC5	RM48_HUMAN	MRPL48	Large ribosomal subunit protein mL48	3265.83	4401.5	4748.36	2822.78	4682.14	6855.17	3467.93	4403.35
Q96GM5	SMRD1_HUMAN	SMARCD1	SWI/SNF-related matrix-associated actin-dependent regulator of chromatin subfamily D member 1	1030.53	1250.58	1432.46		2128.76	1973.41
Q96HP4	OXND1_HUMAN	OXNAD1	Oxidoreductase NAD-binding domain-containing protein 1	23856.6	28249.1	35555.6	30854.6	99952.3	92175.1	24294.1	47175.7
Q96HS1	PGAM5_HUMAN	PGAM5	Serine/threonine-protein phosphatase PGAM5, mitochondrial	11123.9	9756.86	8942.29	8935.98	8529.9	7824.27	10187.8	9645.42
Q96HY6	DDRGK_HUMAN	DDRGK1	DDRGK domain-containing protein 1	830.661	753.6	482.128	288.586	1021.45	320.631	658.336	944.147
Q96I25	SPF45_HUMAN	RBM17	Splicing factor 45	10826.5	6924.93	9897.38	9223.54	8994.54	7053.31	9949.87	5774.22
Q96IX5	ATPMK_HUMAN	ATP5MK	ATP synthase membrane subunit K, mitochondrial	4045.96	2104.25	2442.84		2861.76	1829.58	2921.74	1983.12
Q96J01	THOC3_HUMAN	THOC3	THO complex subunit 3	4525.65	5459.32	6277.56	5993.03	5742.29	3946.45	5226	8229.96
Q96JB5	CK5P3_HUMAN	CDK5RAP3	CDK5 regulatory subunit-associated protein 3	5596.22	4101.73	5241.59	5690.11	6200.36	5439.06	4642.67	4733.18
Q96JI7	SPTCS_HUMAN	SPG11	Spatacsin	3025.57	4492.82	4030.68	3956.43	1670.22	2422.53	2936.85	3085.69
Q96JN8	NEUL4_HUMAN	NEURL4	Neuralized-like protein 4	5430.41	4250.58	4529.82	4505.98	4005.34	4492.28	5274.3	3607.61
Q96K17	BT3L4_HUMAN	BTF3L4	Transcription factor BTF3 homolog 4					3361.63	4189.4	1451	3250.65
Q96K30	RITA1_HUMAN	RITA1	RBPJ-interacting and tubulin-associated protein 1								1353.38
Q96KP1	EXOC2_HUMAN	EXOC2	Exocyst complex component 2	1288.71	1542.93	3028.61	1908.29	2478.89	585.49	2309.76	1916.69
Q96L50	LLR1_HUMAN	LRR1	Leucine-rich repeat protein 1	1449.6	2194.44	1614.24	2813.41	1523.05	2048.87	1896.75	2959.37
Q96LI5	CNO6L_HUMAN	CNOT6L	CCR4-NOT transcription complex subunit 6-like	3037.78	1126.97	1373.65	865.946			1574.01	585.782
Q96MG7	NSE3_HUMAN	NSMCE3	Non-structural maintenance of chromosomes element 3 homolog			356.526
Q96MN5	TEAN2_HUMAN	TCEANC2	Transcription elongation factor A N-terminal and central domain-containing protein 2	1819.97	1716.72	1718.67	1716.68	1768.59	2417.97	1485.34	968.842
Q96MW5	COG8_HUMAN	COG8	Conserved oligomeric Golgi complex subunit 8	1443.19	1567.03	2279.81	2176.26	2351.56		1597.26
Q96N67	DOCK7_HUMAN	DOCK7	Dedicator of cytokinesis protein 7	3081.32	2383.36	3256.27	2983.54	2892.79	2305.75	1826.69	1667.36
Q96NL6	SCLT1_HUMAN	SCLT1	Sodium channel and clathrin linker 1	1204.67	1153.15	1573.71	2020.3		1764.86	2462.93	2016.53
Q96PK6	RBM14_HUMAN	RBM14	RNA-binding protein 14	2850.89	3203.65	2836.89	2521.49		2084.75	2589.31	2124.03
Q96PU8	QKI_HUMAN	QKI	KH domain-containing RNA-binding protein QKI	1595.2	2715.34	966.944	1750.18			1797.46	954.144
Q96RQ3	MCCA_HUMAN	MCCC1	Methylcrotonoyl-CoA carboxylase subunit alpha, mitochondrial	31613.4	34171.1	34451.2	39688.1	7084.01	12059.2	36365.3	16427
Q96RT8	GCP5_HUMAN	TUBGCP5	Gamma-tubulin complex component 5	1332.82	1140.7	1471.88	1512.68	2043.23	1140.02	635.309
Q96S59	RANB9_HUMAN	RANBP9	Ran-binding protein 9	3506.83	3134.88	3720.06	3266.99	3020.32	2527.18	3199.36	2547.75
Q96SN8	CK5P2_HUMAN	CDK5RAP2	CDK5 regulatory subunit-associated protein 2	2945.83	3704.53	3295.16	3850.63	2580.43	2895.26	4142.81	3676.95
Q96SW2	CRBN_HUMAN	CRBN	Protein cereblon	5808.79	6119.89	8751.1	6293.68	4312.61	2704.15	5773.8	5815.22
Q96T76	MMS19_HUMAN	MMS19	MMS19 nucleotide excision repair protein homolog	1224.22	687.298	828.964		1009.19			501.779
Q96TA2	YMEL1_HUMAN	YME1L1	ATP-dependent zinc metalloprotease YME1L1	3040.18	2039.29	1895.8	2442.29	3830.1	4190.3	2483.75	3242.23
Q99436	PSB7_HUMAN	PSMB7	Proteasome subunit beta type-7	3565.82	3646.2	3450.88	2452.44			2499	1077.49
Q99459	CDC5L_HUMAN	CDC5L	Cell division cycle 5-like protein	1674.48	3170.71	2319.03	3355.1	2513.02	3137.14	3771.17	3886.91
Q99460	PSMD1_HUMAN	PSMD1	26S proteasome non-ATPase regulatory subunit 1	1591.65	1824.15	2796.35	2747.41	2929.1	3770.88	2658.68	2813.3
Q99570	PI3R4_HUMAN	PIK3R4	Phosphoinositide 3-kinase regulatory subunit 4	4902.2	5014.45	5177.84	6114.29	2995.86	2895.63	4871.8	4288.04
Q99613	EIF3C_HUMAN	EIF3C	Eukaryotic translation initiation factor 3 subunit C	6156.48	6312.46	5496.65	7742.14	4002.15	4174.36	8003.3	4089.28
Q99623	PHB2_HUMAN	PHB2	Prohibitin-2	7597.06	6373.1	7853.84	6868.08	9375.29	9345.6	8002.34	10090.2
Q99627	CSN8_HUMAN	COPS8	COP9 signalosome complex subunit 8	75813.9	101546	92278.9	79540.2	47855.2	36365.2	75460.7	70152.2
Q99683	M3K5_HUMAN	MAP3K5	Mitogen-activated protein kinase kinase kinase 5	6008.19	3750.7	5084.35	4748	5475.79	5433.8	6465.62	4249.2
Q99714	HCD2_HUMAN	HSD17B10	3-hydroxyacyl-CoA dehydrogenase type-2		868.293	483.491				862.161
Q99832	TCPH_HUMAN	CCT7	T-complex protein 1 subunit eta	7281.98	5495.11	6663.86	6431.33	2120.28	2781.71	7216.9	3764.47
Q99871	HAUS7_HUMAN	HAUS7	HAUS augmin-like complex subunit 7	3172.49	3698.86	3529.19	2782.99	4888.8		3085.55	626.693
Q99996	AKAP9_HUMAN	AKAP9	A-kinase anchor protein 9	13063.2	12400.1	12540.1	14214.1	10051.5	14198.4	14485.8	12581
Q9BPW8	NIPS1_HUMAN	NIPSNAP1	Protein NipSnap homolog 1	2432.63	3767.02	4249.44	3525.88	4253.21	3380	5475.18	3213.85
Q9BPX3	CND3_HUMAN	NCAPG	Condensin complex subunit 3	4227.81	4572.53	4968.7	5215.6	2420.97	2872.71	4001.9	2907.37
Q9BQ90	KLDC3_HUMAN	KLHDC3	Kelch domain-containing protein 3	5267.54	3632.79	5321.1	3668.92	3920.92	3317.87	5165.15	4470.42
Q9BQA1	MEP50_HUMAN	WDR77	Methylosome protein WDR77	3995.16	4158.38	3068	4295.06	2296.36	3168.17	4109.13	4341.46
Q9BQE3	TBA1C_HUMAN	TUBA1C	Tubulin alpha-1C chain	47435.6	59295.7	48982.9	48638.4	67287	61595.1	40332.4	67284.2
Q9BQG0	MBB1A_HUMAN	MYBBP1A	Myb-binding protein 1A		5835.92		6192.51			7800.17	3802.73
Q9BRJ2	RM45_HUMAN	MRPL45	Large ribosomal subunit protein mL45	4520.93	3957.07	4358.17	3908.93	14003.3	10264.8	9158.48	8400.48
Q9BRP8	PYM1_HUMAN	PYM1	Partner of Y14 and mago	2929.69	4054.53	2192.44	2426.76	9369.25	7588.49	1757.71	3341.18
Q9BRQ6	MIC25_HUMAN	CHCHD6	MICOS complex subunit MIC25	2403.65	1702.51	538.752			1868.74	1739.85
Q9BSH4	TACO1_HUMAN	TACO1	Translational activator of cytochrome c oxidase 1	2276.35	2385.81	2106.71	1143.24	10663.8	10469.7	2356.01	3752.02
Q9BSJ2	GCP2_HUMAN	TUBGCP2	Gamma-tubulin complex component 2	3882.62	4322.71	4014.64	6208.98	1794.09	2144.16	4022.61	3135.15
Q9BT78	CSN4_HUMAN	COPS4	COP9 signalosome complex subunit 4	79864.6	87297.6	82186.2	95752.8	41900.5	46839.4	61553.8	64006.6
Q9BTW9	TBCD_HUMAN	TBCD	Tubulin-specific chaperone D	1693.04	1534.97	1903.38	1900.22	676.303		2455.08	1396.77
Q9BUF5	TBB6_HUMAN	TUBB6	Tubulin beta-6 chain	1952.74	2949.63			3711.06			3680.56
Q9BV73	CP250_HUMAN	CEP250	Centrosome-associated protein CEP250				1925.06			1415.06
Q9BVC4	LST8_HUMAN	MLST8	Target of rapamycin complex subunit LST8	1941.11	2960.83	1829.41	3570.39		1126.58	1970.93	1700.81
Q9BVG4	PBDC1_HUMAN	PBDC1	Protein PBDC1	1011.88	1062.42		1084.15	4197.81			1200.4
Q9BVI4	NOC4L_HUMAN	NOC4L	Nucleolar complex protein 4 homolog	4695.59	5558.64	4593.59	5388.83	4999.83	4796.81	5410.54	3997.15
Q9BVP2	GNL3_HUMAN	GNL3	Guanine nucleotide-binding protein-like 3	825.569	1452.67	1375.88	712.565	1721.21	573.082	1251.02
Q9BW27	NUP85_HUMAN	NUP85	Nuclear pore complex protein Nup85	18846	12317.8	15208.4	15626.5	23661	20733.9	17922.1	22080.7
Q9BW61	DDA1_HUMAN	DDA1	DET1- and DDB1-associated protein 1	6367.28	4589.46	4520.22	5194.78	3646.51	3483.5	5107.06	3202.89
Q9BWJ5	SF3B5_HUMAN	SF3B5	Splicing factor 3B subunit 5	1337.59	1053.78	633.874	468.529	1272.08		700.472	1144.94
Q9BWS9	CHID1_HUMAN	CHID1	Chitinase domain-containing protein 1	2710.07	3946.27	3510	3372.69	5895.21	8481.71	4050.03	4540.35
Q9BXJ9	NAA15_HUMAN	NAA15	N-alpha-acetyltransferase 15, NatA auxiliary subunit	2636.6	2616.01	3046.96	2965.13	11245.3	8237.87	2146.19	9845.76
Q9BY44	EIF2A_HUMAN	EIF2A	Eukaryotic translation initiation factor 2A	3687	4087.19	3854.57	3385.1	12123	11449	3364.95	6369.17
Q9BY77	PDIP3_HUMAN	POLDIP3	Polymerase delta-interacting protein 3	2905.84	3326.9	2574.26	2745.35	7166.14	7185.01	3511.94	4802.43
Q9BZE1	RM37_HUMAN	MRPL37	Large ribosomal subunit protein mL37	2120.08	1302.7		2372.65	5940.1		2231.77
Q9BZS1	FOXP3_HUMAN	FOXP3	Forkhead box protein P3	6301.49	6046.05	7084.63		23086.4	31094.9	5864.05	9950.49
Q9C005	DPY30_HUMAN	DPY30	Protein dpy-30 homolog	2096.37	1621.35	1761.99	1359.66	2587.48	1612.64	2062.26	1748.79
Q9C0C7	AMRA1_HUMAN	AMBRA1	Activating molecule in BECN1-regulated autophagy protein 1	3677.88	1812.28	2937.35	2842.71		1394.86	3158.66	2755.57
Q9C0D3	ZY11B_HUMAN	ZYG11B	Protein zyg-11 homolog B	16969	18228.5	17864.8	20677.8	9784.85	12406.6	18814.3	14645.7
Q9GZM8;Q9NXR1	NDE1_HUMAN;NDEL1_HUMAN	NDE1;NDEL1	Nuclear distribution protein nudE-like 1	705.414	846.888	925.943	1508.28	652.618	853.04	316.493	839.848
Q9GZS3	SKI8_HUMAN	SKIC8	Superkiller complex protein 8	5576.98	4372.84	4376.52	4485.74	3789.3	3699.49	4356.98	3468.01
Q9GZT3	SLIRP_HUMAN	SLIRP	SRA stem-loop-interacting RNA-binding protein, mitochondrial	1819.58	3161.12	2604.98	2054.84	4845.13	4605.45	6146.64	2629.15
Q9GZZ1	NAA50_HUMAN	NAA50	N-alpha-acetyltransferase 50	1136	1221.61	536.789		1178.86	3809.04		1646.05
Q9H078	CLPB_HUMAN	CLPB	Mitochondrial disaggregase	6737.48	6004.19	7249.18	7353.24	11511.3	9044.16	10442.5	9901.28
Q9H089	LSG1_HUMAN	LSG1	Large subunit GTPase 1 homolog	3015.49	1839.98	1511.65	2009.76	1984.44	825.989	2588.91	2838.72
Q9H0C5	BTBD1_HUMAN	BTBD1	BTB/POZ domain-containing protein 1	3547.84	3842.34	3583.04	3809.5	1587.14	4943.08	2990.14	2876.76
Q9H0R1	AP5M1_HUMAN	AP5M1	AP-5 complex subunit mu-1	3279.38	1318	1948.33	1280.25		993.491	2242.45	1775.85
Q9H0S4	DDX47_HUMAN	DDX47	Probable ATP-dependent RNA helicase DDX47	2357.45	2310.22	1868.86	2551.26	5170.32	6056.91	1859	3327.64
Q9H1A4	APC1_HUMAN	ANAPC1	Anaphase-promoting complex subunit 1		1300.2	1502.34			1973.65
Q9H1M4	DB127_HUMAN	DEFB127	Beta-defensin 127		20767.8
Q9H270	VPS11_HUMAN	VPS11	Vacuolar protein sorting-associated protein 11 homolog		1685.19	1803.89	1272.79	700.724		864.345
Q9H2H8	PPIL3_HUMAN	PPIL3	Peptidyl-prolyl cis-trans isomerase-like 3	5568.72	6216.68	7381.93	6265.69	6745.73	6482.35	3680.25	6421.49
Q9H2K0	IF3M_HUMAN	MTIF3	Translation initiation factor IF-3, mitochondrial	9059.73	8459.19	6059.64	7469.38	9690.96	10590.8	5619.53	7221.73
Q9H2P0	ADNP_HUMAN	ADNP	Activity-dependent neuroprotector homeobox protein	2511.32	3318.61	2261.16	3093.93	3739.1	1347.93	4912.17	2650.23
Q9H2W6	RM46_HUMAN	MRPL46	Large ribosomal subunit protein mL46	4194.45	5283.83	6076.8	6189.2	10422.2	4771.02	4904.96	5553.71
Q9H307	PININ_HUMAN	PNN	Pinin	3359.61	2848.85	2129.37	2979.67			1972.7	1906.11
Q9H3P2	NELFA_HUMAN	NELFA	Negative elongation factor A	5534.17	6721.42	5640.89	7295.73	4418.03	2750.62	5086.58	2745.3
Q9H3R1	NDST4_HUMAN	NDST4	Bifunctional heparan sulfate N-deacetylase/N-sulfotransferase 4				368356	966510	815293
Q9H3R5	CENPH_HUMAN	CENPH	Centromere protein H	1202.82	1277.97	1341.95	1204.44	3128.16	1755.05		2620.34
Q9H4B7	TBB1_HUMAN	TUBB1	Tubulin beta-1 chain		1405.26
Q9H5V9	STEEP_HUMAN	STEEP1	STING ER exit protein	807.457	1469.3	1376.45		953.169	3169.75		1393.37
Q9H6D7	HAUS4_HUMAN	HAUS4	HAUS augmin-like complex subunit 4	3003.38	3396.4	2617.7	3349.84	1816.92	2549.34	2732.74	2201.68
Q9H6R7	WDCP_HUMAN	WDCP	WD repeat and coiled-coil-containing protein	2513.81	4000.98	3044.56	3703.56	2213.78	2156	3169.59	2693.88
Q9H7D7	WDR26_HUMAN	WDR26	WD repeat-containing protein 26	5264.04	6274.69	6633.27	5442.38	4264.65	4466.33	5628.97	5519.34
Q9H840	GEMI7_HUMAN	GEMIN7	Gem-associated protein 7	1332.5	2218.96	1799.25	1176.52	1074.57	1331.06	682.679	2014.04
Q9H853	TBA4B_HUMAN	TUBA4B	Putative tubulin-like protein alpha-4B				14804.3		18611.2
Q9H857	NT5D2_HUMAN	NT5DC2	5'-nucleotidase domain-containing protein 2	3605.09	4157.03	3267.83	4252.05	2969.04	2032.46	3598.5	2117.87
Q9H871	RMD5A_HUMAN	RMND5A	E3 ubiquitin-protein transferase RMND5A	3733.32	4118.21	3128.68	3636.11			3939.32	2814.48
Q9H900	ZWILC_HUMAN	ZWILCH	Protein zwilch homolog	2650.44	2646.23	2233.01	2319.73		3037.82	2390.77	1723.83
Q9H9A5	CNO10_HUMAN	CNOT10	CCR4-NOT transcription complex subunit 10	3898.62	3338.22	6222.34	5299.03	4395.96	4798.54	4998.54	4306.61
Q9H9Q2	CSN7B_HUMAN	COPS7B	COP9 signalosome complex subunit 7b	51215.4	46698.5	51233.3	55592.7	25386.8	27819.9	38022.3	34267.7
Q9H9T3	ELP3_HUMAN	ELP3	Elongator complex protein 3	1745.18	1639.32	2210	2564.79	888.447	3542.09	1760.75	1690.24
Q9HAV7	GRPE1_HUMAN	GRPEL1	GrpE protein homolog 1, mitochondrial						1291.13	393.64
Q9HB71	CYBP_HUMAN	CACYBP	Calcyclin-binding protein	11315.4	13229.4	13527.9	13554.2	27692.3	27458	13420.6	15599.1
Q9HCC0	MCCB_HUMAN	MCCC2	Methylcrotonoyl-CoA carboxylase beta chain, mitochondrial	40979.1	47983.5	42880.9	52440.8	6819.48	13017.8	44099.3	20044.7
Q9NNW5	WDR6_HUMAN	WDR6	tRNA (34-2'-O)-methyltransferase regulator WDR6	4504.92	5714.1	4989.53	5306.51	4117.92	4860.27	7589.05	4757.15
Q9NPA8	ENY2_HUMAN	ENY2	Transcription and mRNA export factor ENY2	1154.26		926.27		794.145	2386.56	724.247
Q9NQ50	RM40_HUMAN	MRPL40	Large ribosomal subunit protein mL40	1818.81	1253.53	1499.07	1078.92	1445.93	1980.78	1122.46	833.802
Q9NQX3	GEPH_HUMAN	GPHN	Gephyrin	22541.6	21924	22831.7	22248	17836	19162.7	18937.3	19517.4
Q9NR09	BIRC6_HUMAN	BIRC6	Baculoviral IAP repeat-containing protein 6	2147.88	2423.39	2959.02	2529.99	1912.62	1459.26	2401.04	1897.83
Q9NRX1	PNO1_HUMAN	PNO1	RNA-binding protein PNO1	6618.84	5915.97	5462.35	5342.64	15647.5	13997.3	6801.33	11998.7
Q9NRY2	SOSSC_HUMAN	INIP	SOSS complex subunit C		3409.26	3152.89	1966.17	2127.78		3656.53	2193.34
Q9NTJ3	SMC4_HUMAN	SMC4	Structural maintenance of chromosomes protein 4	7432.92	7010.12	6850.3	8162.14	5400.45	6301.38	6287.31	5495.3
Q9NU22	MDN1_HUMAN	MDN1	Midasin	9161.26	9326.63	9103.18	8619.27	7162.31	8314.78	10176.2	9115.28
Q9NUI1	DECR2_HUMAN	DECR2	Peroxisomal 2,4-dienoyl-CoA reductase [(3E)-enoyl-CoA-producing]			1056.26	882.797			77.1483
Q9NUS5	AP5S1_HUMAN	AP5S1	AP-5 complex subunit sigma-1	1636.38	2388.32	1935.67	2477.05		1603.54	1674.32	4413.03
Q9NV70	EXOC1_HUMAN	EXOC1	Exocyst complex component 1		2844.82		3323.76	998.312	1149.72	3751.95	2033.96
Q9NVA2	SEP11_HUMAN	SEPTIN11	Septin-11	2427.02	3444.9	3272.73	2802.66	1102.32	1721.18	2442.41	2674.61
Q9NVH2	INT7_HUMAN	INTS7	Integrator complex subunit 7	897.218	562.505	1658.81	1067.37
Q9NVI7	ATD3A_HUMAN	ATAD3A	ATPase family AAA domain-containing protein 3A	99759.1	106647	103610	100179	101812	97843.5	118551	101913
Q9NVM9	INT13_HUMAN	INTS13	Integrator complex subunit 13	307.385		312.964		234.405	266.004	837.978
Q9NVN8	GNL3L_HUMAN	GNL3L	Guanine nucleotide-binding protein-like 3-like protein	1408.34	926.216	1140.09	1014.29	1360.92	1382.55	2467.17	3065.58
Q9NVR2	INT10_HUMAN	INTS10	Integrator complex subunit 10			1203.25	1281.93			1813.27
Q9NVX0	HAUS2_HUMAN	HAUS2	HAUS augmin-like complex subunit 2	1846.44	2121.95	1637.1	1279.29	2175.08	1649.53	1465.19	1267.5
Q9NWS0	PIHD1_HUMAN	PIH1D1	PIH1 domain-containing protein 1	1898.09	3278.98	1960.39	2657.84	2822.29	3419.64	2463.57	3255.28
Q9NWU2	GID8_HUMAN	GID8	Glucose-induced degradation protein 8 homolog	2290.5	3196.7	2456.52	3255.38		1746.51	2248.76	4151.74
Q9NWZ8	GEMI8_HUMAN	GEMIN8	Gem-associated protein 8	1963.81	2354.81	1523.93	2778.71	1850.17	2541.04	1538.96	2220.01
Q9NX24	NHP2_HUMAN	NHP2	H/ACA ribonucleoprotein complex subunit 2	13085.2	21081.3	19073.4	16272.2	22225.6	15150.5	16313.2	22348.4
Q9NX55	HYPK_HUMAN	HYPK	Huntingtin-interacting protein K		5164.64	4057.74	4774.12	13822.9	6430.68	3559.3	17724.9
Q9NX63	MIC19_HUMAN	CHCHD3	MICOS complex subunit MIC19	12542.8	14196.5	11586.6	12308.9	17034.3	14334.9	11394.2	16157.2
Q9NXF7	DCA16_HUMAN	DCAF16	DDB1- and CUL4-associated factor 16	3480.25	4879.71	7024.26	4685.14	2098.04	2466.27	3457.56	3260.96
Q9NY12	GAR1_HUMAN	GAR1	H/ACA ribonucleoprotein complex subunit 1	6156.47	5929.02	6098.18	5141.6	7921.49	7744.93	5307.46	5413.65
Q9NZ01	TECR_HUMAN	TECR	Very-long-chain enoyl-CoA reductase	2805.97				4228.69		2481.12	1689.45
Q9NZI8	IF2B1_HUMAN	IGF2BP1	Insulin-like growth factor 2 mRNA-binding protein 1	3573.15	2967.56	1546.84	3728.99	3088.75	3658.44	3882.07	2349.68
Q9NZJ0	DTL_HUMAN	DTL	Denticleless protein homolog	3770.91	3658.47	2862.83	3757.66	1691.84	1926.61	2689.79	2041.99
Q9NZN8	CNOT2_HUMAN	CNOT2	CCR4-NOT transcription complex subunit 2	1458.77	1602.08	2004.53	1861.13			1916.39	2193.1
Q9P021	CRIPT_HUMAN	CRIPT	Cysteine-rich PDZ-binding protein	16890.9	17240	18518.4	22048.9	11652.1	22120	14334.4	27324
Q9P035	HACD3_HUMAN	HACD3	Very-long-chain (3R)-3-hydroxyacyl-CoA dehydratase 3	1851.98	2558.56	1620.94	2708.21	2244.82	1038.1	2595.73	1873.99
Q9P253	VPS18_HUMAN	VPS18	Vacuolar protein sorting-associated protein 18 homolog	1624.27		956.795			1437.84
Q9P2E9	RRBP1_HUMAN	RRBP1	Ribosome-binding protein 1	924.012	2586.81	967.159	1653.44	1432.97	1849.9	4732.38	1514.05
Q9P2J3	KLHL9_HUMAN	KLHL9	Kelch-like protein 9	1685.52	2663.7	2415.81	2829.23	2835.72	1629.76	2538.67	1889.68
Q9P2J5	SYLC_HUMAN	LARS1	Leucine--tRNA ligase, cytoplasmic	2345.07	1036.21	2434.66		3411.76	3505.43	2232.77	2966.96
Q9P2Y5	UVRAG_HUMAN	UVRAG	UV radiation resistance-associated gene protein	3301.07	3224.74	4099.06	4236.09	2785.29		3644.27	3166.26
Q9UBI1	COMD3_HUMAN	COMMD3	COMM domain-containing protein 3	1261.28	1477.23	1262.55	1224.61		1406.68	591.111	1027.21
Q9UBN7	HDAC6_HUMAN	HDAC6	Histone deacetylase 6	2487.86	2217.5	2250.19	1473.95	803.822	1835.1	992.877	1261.72
Q9UBQ5	EIF3K_HUMAN	EIF3K	Eukaryotic translation initiation factor 3 subunit K		4464.42	4309.94	4625.05	2020.68	2765.11	3746.73	2651.43
Q9UBS4	DJB11_HUMAN	DNAJB11	DnaJ homolog subfamily B member 11	1755.5	1534.63	1564.63	1655.97	3599.33	3417.17	2029.52	2237.7
Q9UBU8	MO4L1_HUMAN	MORF4L1	Mortality factor 4-like protein 1	6846.17	8190.43	7253.51	6376.55	11306.9	9513.61	8468.67	9536.85
Q9UBW8	CSN7A_HUMAN	COPS7A	COP9 signalosome complex subunit 7a	53974.8	52878.5	57624.7	55040.5	24088.6	25002	41841	33235.6
Q9UBX3	DIC_HUMAN	SLC25A10	Mitochondrial dicarboxylate carrier	2514.74	3371.48	4987.94	4786.13	4121.56		3988.7	2876.26
Q9UDW3	ZMAT5_HUMAN	ZMAT5	Zinc finger matrin-type protein 5		18429.4	21577.4		43842.8	57381.7	22638.5
Q9UET6	TRM7_HUMAN	FTSJ1	tRNA (cytidine(32)/guanosine(34)-2'-O)-methyltransferase	955.646		923.271	1198.01			1952.27
Q9UFF9	CNOT8_HUMAN	CNOT8	CCR4-NOT transcription complex subunit 8	1271.45	1835.88	1988.98	2425.15	2028.87	2607.42	3472.98	3070.94
Q9UFW8	CGBP1_HUMAN	CGGBP1	CGG triplet repeat-binding protein 1	8658.99	9701.76	7805.29	7437.33	10871.2	10362.2	5518.8	9950.48
Q9UG01	IF172_HUMAN	IFT172	Intraflagellar transport protein 172 homolog			918.075				657.563
Q9UG63	ABCF2_HUMAN	ABCF2	ATP-binding cassette sub-family F member 2	7234.65	7878.25	7322.62	5575.97	14926.4	16869.6	7494.87	13917
Q9UGJ1	GCP4_HUMAN	TUBGCP4	Gamma-tubulin complex component 4		1992.87	2474.3	2009.2			1813.71
Q9UGM6	SYWM_HUMAN	WARS2	Tryptophan--tRNA ligase, mitochondrial	3680.21	3102.44	2305.76	3609.4	8432.16	7350.61	3200.26	5461.45
Q9UH03	SEPT3_HUMAN	SEPTIN3	Neuronal-specific septin-3	7039.54	7676	5423.17	7613.87			6448.48	5144.4
Q9UHA4	LTOR3_HUMAN	LAMTOR3	Ragulator complex protein LAMTOR3	10088.4	7461.94	9164.35	5715.98	10089.4	11106.7	9078.21	10967.1
Q9UHB9	SRP68_HUMAN	SRP68	Signal recognition particle subunit SRP68	1615.57	2897.78	1747.68	2927.93	4284.63	4520.07	2247.15	3776.87
Q9UHD8	SEPT9_HUMAN	SEPTIN9	Septin-9	2080.99	1888.37	1851.73	2626.37	1023.77	503.704	995.125	739.593
Q9UHI6	DDX20_HUMAN	DDX20	Probable ATP-dependent RNA helicase DDX20	5950.18	7117.13	7275.74	7931.59	6269.29	7381.6	4680.56	7635.24
Q9UHX1	PUF60_HUMAN	PUF60	Poly(U)-binding-splicing factor PUF60	5414.97	4642.67	3737.64	7144.54	3578.97	5370.83	3657.15	3036.71
Q9UI10	EI2BD_HUMAN	EIF2B4	Translation initiation factor eIF2B subunit delta	3282.06	3293.61	2921.77	3248.84	2861.49	3371.13	2704.91	2881.69
Q9UI12	VATH_HUMAN	ATP6V1H	V-type proton ATPase subunit H	1965.7	2546.7	1699.39	1861.27		1513.72	2966.74	1642.68
Q9UI30	TR112_HUMAN	TRMT112	Multifunctional methyltransferase subunit TRM112-like protein	2011.1	1328.69	2121.7	940.488	1367.04	712.174		931.305
Q9UI43	MRM2_HUMAN	MRM2	rRNA methyltransferase 2, mitochondrial	1495.83	1562.24	860.048	1379.93	1795.36	751.024	1793.78
Q9UIA9	XPO7_HUMAN	XPO7	Exportin-7	20886.6	20820.2	21637.5	23871.9	6876.31	7560.44	17754	11959.5
Q9UID3	VPS51_HUMAN	VPS51	Vacuolar protein sorting-associated protein 51 homolog							180.874
Q9UII2	ATIF1_HUMAN	ATP5IF1	ATPase inhibitor, mitochondrial	15685.9	15996.3	9915.03	14300.2	27418.6	27882.1	10327.8	17028.2
Q9UIV1	CNOT7_HUMAN	CNOT7	CCR4-NOT transcription complex subunit 7	6139.61	6453.35	7455.01	6717.92	6488.94	11614	5739.4
Q9UJ41	RABX5_HUMAN	RABGEF1	Rab5 GDP/GTP exchange factor	1489.36	2401.61	2119.16	1941.58		1352.5	1089.92	2196.82
Q9UJS0	S2513_HUMAN	SLC25A13	Electrogenic aspartate/glutamate antiporter SLC25A13, mitochondrial	1013.73	1344.25	1037.59	1097.45	735.649	893.089	916.158	746.87
Q9UJV9	DDX41_HUMAN	DDX41	Probable ATP-dependent RNA helicase DDX41	9074.64	9019.56	8929.79	9925.03	2831.56	2919.22	8487.92	4610.26
Q9UJZ1	STML2_HUMAN	STOML2	Stomatin-like protein 2, mitochondrial	3122.66	3419.35	2818.77	2921.99	6581.51	5672.39	4365.04	3670.78
Q9UK73	FEM1B_HUMAN	FEM1B	Protein fem-1 homolog B	19230.1	21555.1	21438	23276.4	13415.8	13413.1	16751.4	17071.2
Q9UK97	FBX9_HUMAN	FBXO9	F-box only protein 9	4468.46	4613.95	5385.66	3374.18	4452.78	4850.48	7303.37	6294.71
Q9UK99	FBX3_HUMAN	FBXO3	F-box only protein 3	4910.69	5828.56	6304.91	6293.17	4085.61	2944.35	4680.33	4070.45
Q9UKA9	PTBP2_HUMAN	PTBP2	Polypyrimidine tract-binding protein 2				4745.62		5098.34	4839.52	3328.08
Q9UKB1	FBW1B_HUMAN	FBXW11	F-box/WD repeat-containing protein 11	5685.16	7959.05	7563.04	6426.75	4162.93	5652.02	6238.43	8372.73
Q9UKZ1	CNO11_HUMAN	CNOT11	CCR4-NOT transcription complex subunit 11		1315.39	868.129		652.621
Q9UL03	INT6_HUMAN	INTS6	Integrator complex subunit 6	1434.43	1306.22	2343.05	1782.25		1430.81		965.575
Q9ULC4	MCTS1_HUMAN	MCTS1	Malignant T-cell-amplified sequence 1	5647.77	5132.74	5979.22	6285.58	25557.3	26752.6	5808.96	12874
Q9ULK4	MED23_HUMAN	MED23	Mediator of RNA polymerase II transcription subunit 23			968.868	832.85
Q9ULW3	ABT1_HUMAN	ABT1	Activator of basal transcription 1	2144.36	1851.13	1805.9		3416.19	2056.14
Q9ULX3	NOB1_HUMAN	NOB1	RNA-binding protein NOB1	4732.34	4181.42	3942.65	2992.72	6396.5	7809	4033.43	5591.07
Q9UMS4	PRP19_HUMAN	PRPF19	Pre-mRNA-processing factor 19	4040.64	4234.94		3092.4	6060.62	3008.25	2761.26	3115.47
Q9UNE7	CHIP_HUMAN	STUB1	E3 ubiquitin-protein ligase CHIP	1836.9	2224.86	1382.76	1515.11	1405.68
Q9UNM6	PSD13_HUMAN	PSMD13	26S proteasome non-ATPase regulatory subunit 13	2551.95	1963.1	3184.26	2441.25		1741.43	2784.47	2030.04
Q9UNQ2	DIM1_HUMAN	DIMT1	Dimethyladenosine transferase	1031.12	1367.49	1372.08		1309.6	1661.88	810.237	912.678
Q9UNS2	CSN3_HUMAN	COPS3	COP9 signalosome complex subunit 3	86790.6	85979.7	99694.2	90153.1	47959.4	51438.6	73905.6	59747.9
Q9UNZ5	L10K_HUMAN	C19orf53	Leydig cell tumor 10 kDa protein homolog		3400.72	3140.67	4181.07	5471.49	4282.52	4525.26	3662.79
Q9UPR0;Q15111	PLCL1_HUMAN;PLCL2_HUMAN	PLCL1;PLCL2	Inactive phospholipase C-like protein 1	132866	57422.2	119761	70114.2	129032	336671	105659	169224
Q9UPT5	EXOC7_HUMAN	EXOC7	Exocyst complex component 7	4440.99	4504.96	3884.88	5207.07	3018.03	4713.95	3433.57	3993.78
Q9UQ13	SHOC2_HUMAN	SHOC2	Leucine-rich repeat protein SHOC-2	1448.59	1303.81	2027.74	1217.71	2827.97	2742.31	1413.19	2302.53
Q9UQB8	BAIP2_HUMAN	BAIAP2	BAR/IMD domain-containing adapter protein 2	7637.86	7132.55	6257.09	7152.16	5559.06	7483.94	7555.5	5247.5
Q9Y224	RTRAF_HUMAN	RTRAF	RNA transcription, translation and transport factor protein	1890.91	2187.98	3067.84	3126.07	4354.02	5378.29	2321.05	3858.11
Q9Y230	RUVB2_HUMAN	RUVBL2	RuvB-like 2	6759.31	6080.12	5869.6	6650.78	4399.48	4067.55	7013.15	5138.49
Q9Y237	PIN4_HUMAN	PIN4	Peptidyl-prolyl cis-trans isomerase NIMA-interacting 4	868.935	1674.91	902.546	840.586	6578.83	5107.96		2616.96
Q9Y262	EIF3L_HUMAN	EIF3L	Eukaryotic translation initiation factor 3 subunit L	7856.16	7280.28	7426.49	7730.65	6461.47	5502.96	6838.52	7266.43
Q9Y265	RUVB1_HUMAN	RUVBL1	RuvB-like 1	4072.31	2937.38	3534.7	4515.06	2098.54	2346.03	4778.02	2169.59
Q9Y276	BCS1_HUMAN	BCS1L	Mitochondrial chaperone BCS1	4349.81	4047.18	4828.14	4386.24	3844.04	4056.15	5876.85	3145.49
Q9Y291	RT33_HUMAN	MRPS33	Small ribosomal subunit protein mS33	886.596	770.004	1098.72	844.366	500.74	1206.51	869.483	684.751
Q9Y295	DRG1_HUMAN	DRG1	Developmentally-regulated GTP-binding protein 1	38609.8	38906	44217.4	42505.2	41789.3	35987.1	36113	44692.1
Q9Y2D4	EXC6B_HUMAN	EXOC6B	Exocyst complex component 6B	1503.25	1344.92	650.87	463.253		1108.3		917.982
Q9Y2J2	E41L3_HUMAN	EPB41L3	Band 4.1-like protein 3		562.787				585.3
Q9Y2P8	RCL1_HUMAN	RCL1	RNA 3'-terminal phosphate cyclase-like protein	154371	99999.8				389125	92865.4
Q9Y2Q5	LTOR2_HUMAN	LAMTOR2	Ragulator complex protein LAMTOR2	6152.27	6002.12	7959.33	6135.23	7457.04	9017.13	7422.19	12569.4
Q9Y2Q9	RT28_HUMAN	MRPS28	Small ribosomal subunit protein bS1m	2280.57	2215.59	2286.1	1783.64	1619.2	1578.01	888.489	1370.51
Q9Y2R9	RT07_HUMAN	MRPS7	Small ribosomal subunit protein uS7m	3001.52	2469.37	3524.45	4158.88	1845.95	4759.18	3435.69	2678.27
Q9Y2S7	PDIP2_HUMAN	POLDIP2	Polymerase delta-interacting protein 2							1050.85
Q9Y2T2	AP3M1_HUMAN	AP3M1	AP-3 complex subunit mu-1	4948.05	4973.07	4556.21	5728.33	3401.67	3388.51	5096.49	4155.87
Q9Y2U9	KLDC2_HUMAN	KLHDC2	Kelch domain-containing protein 2	5765.37	6997.92	7971.79	8877.59	3608.36	4547.66	4863.29	4642.75
Q9Y2X3	NOP58_HUMAN	NOP58	Nucleolar protein 58			6244.25	3650.66	13335.6			3178.28
Q9Y314	NOSIP_HUMAN	NOSIP	Nitric oxide synthase-interacting protein	4801.45	6950.33	6232.22	6496.15	11061	11950.4	7629.79	9826.83
Q9Y3A5	SBDS_HUMAN	SBDS	Ribosome maturation protein SBDS	1477.77	1252.44	1039.99		6450.3	7675.74	1431.08	3222.25
Q9Y3B4	SF3B6_HUMAN	SF3B6	Splicing factor 3B subunit 6	1667.16	2261.76	2567.57	2566.1	2362.85	2783.37	2323.93	2729.24
Q9Y3C6	PPIL1_HUMAN	PPIL1	Peptidyl-prolyl cis-trans isomerase-like 1	2744.09	2221.48	1258.93	1644.1	3192.8	1064.17	918.775
Q9Y3D0	CIA2B_HUMAN	CIAO2B	Cytosolic iron-sulfur assembly component 2B	1476.14			470.276			481.987
Q9Y3D3	RT16_HUMAN	MRPS16	Small ribosomal subunit protein bS16m	4420.78	3620.58	3786.22	4644.91	2145.86	2281.61	3373.57	2533.52
Q9Y3D9	RT23_HUMAN	MRPS23	Small ribosomal subunit protein mS23	6188.48	5078.71	4244.38	3364.41	4488.64	5665.31	6515.78	4407.64
Q9Y3F4	STRAP_HUMAN	STRAP	Serine-threonine kinase receptor-associated protein	4337.34	3872.57	4226.2	4425.8	2171.13	2549.84	2790.43	2231.07
Q9Y3I0	RTCB_HUMAN	RTCB	RNA-splicing ligase RtcB homolog	2124.6	2153.61	1787.3	2974.07	3158.64	4545.18	2677.09	3674.72
Q9Y3I1	FBX7_HUMAN	FBXO7	F-box only protein 7	3528.19	3225.52	5562.67	3230.61	2431.36	3593.8	1778.46	2646.44
Q9Y3U8	RL36_HUMAN	RPL36	Large ribosomal subunit protein eL36	2896.79	2693.18	2970.11	2310.23	2861.2		2261.07	2229.39
Q9Y421	FA32A_HUMAN	FAM32A	Protein FAM32A	2510.36	1841.32	1956.22	2555.3	2726.61			1307.65
Q9Y450	HBS1L_HUMAN	HBS1L	HBS1-like protein	3702.19	4510.48	3853.95	3551.32	3878.51	4245.33	3781.26	4531.26
Q9Y487	VPP2_HUMAN	ATP6V0A2	V-type proton ATPase 116 kDa subunit a 2	4350.89	2191.3	2619.39	2197.7	2372.9	3039.94	1868.8	1552.3
Q9Y490	TLN1_HUMAN	TLN1	Talin-1	766.484	592.65	702.248		2669.88	1191.62	428.196	855.612
Q9Y4B6	DCAF1_HUMAN	DCAF1	DDB1- and CUL4-associated factor 1	3512.12	2772.78	3340.08	2529.14	1931.82		1912.85	2253.83
Q9Y4D8	HECD4_HUMAN	HECTD4	Probable E3 ubiquitin-protein ligase HECTD4	3220.17	3784	3211.05	4422.01	3128.19	2763.67	4206.38	2494.12
Q9Y4P3	TBL2_HUMAN	TBL2	Transducin beta-like protein 2	1974.85	2123.81	1539.23	1229.52	1998.14	2384.43	2566.51	2087.85
Q9Y4X5	ARI1_HUMAN	ARIH1	E3 ubiquitin-protein ligase ARIH1	3574.66	3789.45	3403.72	3957.17		2281.22	2136.82	1687.68
Q9Y512	SAM50_HUMAN	SAMM50	Sorting and assembly machinery component 50 homolog	10394.4	9135.5	9516.48	7939.9	13676.8	9642.36	9537.83	10088.3
Q9Y5B8	NDK7_HUMAN	NME7	Nucleoside diphosphate kinase homolog 7	1632.99	1487.21	1542.77	1640.43			1380.98
Q9Y5J9	TIM8B_HUMAN	TIMM8B	Mitochondrial import inner membrane translocase subunit Tim8 B	1598.02	2135.22	1876.7	1543.7	8832.72	8350.37	1789.44	4809.52
Q9Y5K8	VATD_HUMAN	ATP6V1D	V-type proton ATPase subunit D	2680.41	910.186	1015.79		699.61		1382.23	1003.86
Q9Y5L4	TIM13_HUMAN	TIMM13	Mitochondrial import inner membrane translocase subunit Tim13	2618.76	2289.54	4700.93	2131.36	9284.32	12880	4004.16	5761.02
Q9Y5M8	SRPRB_HUMAN	SRPRB	Signal recognition particle receptor subunit beta	5037.49	3958.6	2772.12	3568.31	8076.96	5548.77	4991.59	4874.59
Q9Y5V0	ZN706_HUMAN	ZNF706	Zinc finger protein 706	52891.4	74174.5	44223.6	69443.8	67402.6	56177.9	42798.2	59871.9
Q9Y657	SPIN1_HUMAN	SPIN1	Spindlin-1	3404.78	3303.75	4486.8	2191.18	7074.07	6309.46	2158.96	5223.97
Q9Y676	RT18B_HUMAN	MRPS18B	Small ribosomal subunit protein mS40	4196.03	4256.5	3418.86	5437.51		2074.17	3876.67	1712.78
Q9Y6A4	CFA20_HUMAN	CFAP20	Cilia- and flagella-associated protein 20	5809.37	4606.96	6216.73	4959.88	6001.18	5460.52	4569.77	6435.49
Q9Y6D6	BIG1_HUMAN	ARFGEF1	Brefeldin A-inhibited guanine nucleotide-exchange protein 1			584.776
Q9Y6G9	DC1L1_HUMAN	DYNC1LI1	Cytoplasmic dynein 1 light intermediate chain 1	2698.88	2988.16	1550.09	2042.47	7518.44	2617.51	2196.79	4537.71
Q9Y6V7	DDX49_HUMAN	DDX49	Probable ATP-dependent RNA helicase DDX49	4185.72	4639	3824.33	4689.59	9944.17	8330.23	4342.84	5904.28

## Sheet: C-293T-0-1-10Cys-TP
Protein.Group	Protein.Names	Genes	First.Protein.Description	293T-0XCys-1	293T-0XCys-2	293T-0XCys-3	293T-0XCys-4	293-1XCys-1	293T-1XCys-2	293T-1XCys-3	293T-1XCys-4	293T-10XCys-1	293T-10XCys-2	293T-10XCys-3	293T-10XCys-4
A0A024R1R8;Q9Y2S6	TMA7B_HUMAN;TMA7_HUMAN	TMA7;TMA7B	Translation machinery-associated protein 7B	467149	489439	523651	552197	585651	529950	490179	507982	498954	415108	433364	372412
A0A0B4J2D5;P0DPI2	GAL3A_HUMAN;GAL3B_HUMAN	GATD3;GATD3B	Putative glutamine amidotransferase-like class 1 domain-containing protein 3B, mitochondrial	97099.9	102517	91862.2	101917	78446.8	92278.2	112139	95658.2	88966.5	75863.9	87676.1	98066.4
A0A0U1RRE5	NBDY_HUMAN	NBDY	Negative regulator of P-body association	11973.6	10499.5	11978.1	12837.6	11084.7	10348.1	8759.1	10601.3	5439.94	6639.14	5647.21	8659.04
A0A0U1RRL7	MMPOS_HUMAN	MMP24OS	Protein MMP24OS	5839.35	3929.85	5288.88	2447.22	3606.03	3470.47	6348.37	3812.11	2431.01	1361.1	1885.51	3422.42
A0A2Z4LIS9	FXO3B_HUMAN	FOXO3B	Forkhead box protein O3B	8958.07	9748.1	11148	10530.3	9063.6	10448.7	9471.8	8294.86	7530.67	6539.43	6123.93	6818.98
A0A3B3IS91	PLGRF_HUMAN	POLGARF	POLG alternative reading frame	2292.38		3157.46		3432.46	2536.3	2349.94	2840.08	1033.54		1713.08	3755.69
A0A3B3IU46	RMACL_HUMAN	RAMACL	RNA guanine-N7 methyltransferase-activating subunit-like protein	21456.7	23291.8	23975.7	23043.4	21322.2	20794.1	20927.7	18681.9	18165.6	17955.6	17113.7	16533.7
A0A994J3T1	A0A994J3T1_HUMAN	RHOXF1P3	Rhox homeobox family member 1 pseudogene 3	3166.44	5097.42	4065.56	5256.91	3838.92	3175.7	3340.97	3635.93	4761.96		3527.67	2604.1
A0AAG2UWQ9	A0AAG2UWQ9_HUMAN	NKRF	NF-kappa-B-repressing factor	17134.5	17434.8	13246	17811.3	20719.2	33716.4	27396.5	32369.5	33986.4	27209.8	28280.2	25428
A0AVK6	E2F8_HUMAN	E2F8	Transcription factor E2F8		2935.82		3101.62	2928.1		2056.19	3434.37	3104.37
A0AVT1	UBA6_HUMAN	UBA6	Ubiquitin-like modifier-activating enzyme 6	140806	130924	172934	130410	125406	99666.6	97540.3	111255	106835	150166	144945	131131
A0FGR8	ESYT2_HUMAN	ESYT2	Extended synaptotagmin-2	6861.15	5259.18	4795.39	4770.95	3919.06	5298.29	4069.78	3459.49	4324.29	4002.62	4397.38	5723.63
A0JLT2	MED19_HUMAN	MED19	Mediator of RNA polymerase II transcription subunit 19	52008.3	42746.7	48586.5	52625.5	56583.8	59804.5	70132.8	45633.1	44196.7	38539	40534.1	36489
A0JNW5	BLT3B_HUMAN	BLTP3B	Bridge-like lipid transfer protein family member 3B	11252.6	9223.96	11184	12987.2	12578.2	13520.5	12194.2	16071.1	15767.3	12648.2	13805.4
A0MZ66	SHOT1_HUMAN	SHTN1	Shootin-1	48043.2	45341.7	43404.4	45719.2	40245.5	51696	43596.3	52133.9	58967.9	44526.4	46774.5	45192.4
A1KXE4	F168B_HUMAN	FAM168B	Myelin-associated neurite-outgrowth inhibitor	31657.9	30916.5	35049.3	34180.1	43942.2	40818.1	37646.6	39392.6	38179.9	32022.9	32499.1	28525.6
A1L020	MEX3A_HUMAN	MEX3A	RNA-binding protein MEX3A	2859.44	2605.46	2209.55	2284.84	2110.64	2961.78	4321.94	4788.35	5618.54		3306.35	2929.84
A1L0T0	HACL2_HUMAN	ILVBL	2-hydroxyacyl-CoA lyase 2	5912.78	4404.71	5039.04	6440.84	5519.14	4828.59	5744.06	4624.15	7057.3	6034.21	4911.68	4438.18
A1L170	CA226_HUMAN	C1orf226	Uncharacterized protein C1orf226	9534.99	11746.8	9268.01	9625.23	8256.31	13314.1	12717.1	14802.1	12590.6	12824.4	11521.6	10022.9
A1L188	NDUF8_HUMAN	NDUFAF8	NADH dehydrogenase [ubiquinone] 1 alpha subcomplex assembly factor 8	22961.8	22058.1	23138.6	21954.2	23313.4	19094.4	19043	14186.2	15786	13595.4	14715.8	20983.7
A1L390	PKHG3_HUMAN	PLEKHG3	Pleckstrin homology domain-containing family G member 3	4910.8	5261.22	2860.2	4885.74	5308.6	8121.44	7771.6	9030.09	8723.96	5753.79	5718.32	6905.62
A1X283	SPD2B_HUMAN	SH3PXD2B	SH3 and PX domain-containing protein 2B	7132.61	8399.74	6488.55	7603.34	10133	14054.8	11056.5	15287.4	15793.1	11014.8	11497	8368.35
A2RU67	F234B_HUMAN	FAM234B	Protein FAM234B	3084.53	2720.72	3427.4	2606.09	2537.26			1451.74		3182.47	2911.02	2556.93
A2RUB6	CCD66_HUMAN	CCDC66	Coiled-coil domain-containing protein 66	2353.69	1342.13	1651.58	2061.32	2565.92	2685.23	1436.29	4320.91	1481.28		2916.2	1685.46
A2VDJ0	T131L_HUMAN	TMEM131L	Transmembrane protein 131-like	7084.15	3468.9	2485.57		5247.36	8388.01	7851.46	7847.73	6199.01	4739.5		4176.22
A3KN83	SBNO1_HUMAN	SBNO1	Protein strawberry notch homolog 1		1056.36	1546.22	3474.43	1551.18	3082.94	2620.57	3666.05	5395.1	5141.3	3760.14	3741.08
A4D1P6	WDR91_HUMAN	WDR91	WD repeat-containing protein 91	1169.99			994.023	751.582			1023.09	1020.64		676.203	1846.06
A4D1S0	KLRG2_HUMAN	KLRG2	Killer cell lectin-like receptor subfamily G member 2	16438.6	20810.3	17448.1	18554.9	17360	16823.3	16436.3	19391.5	12866	11285	12616.6	12609.6
A4D2B8;A8MQ11;O95744	PM2P1_HUMAN;PM2P2_HUMAN;PM2P5_HUMAN	PMS2P1;PMS2P2;PMS2P5	Putative postmeiotic segregation increased 2-like protein 1	3029.72	4318.74		3993.19	2788.8		2953.25	3227.69	2331.26	2276.64
A5D8V6	VP37C_HUMAN	VPS37C	Vacuolar protein sorting-associated protein 37C	23243.1	21151.1	24043.1	23750.8	22596.7	23346	22337.1	22412.7	23032.3	18387.1	22399.3	20649.4
A5PL33	KRBA1_HUMAN	KRBA1	Protein KRBA1	6185.96	9003.99	6859.2	6591.26	8802.97	2879.2		6260.99	4619.56	5209.46	3573.36
A5YKK6	CNOT1_HUMAN	CNOT1	CCR4-NOT transcription complex subunit 1	12818.5	11558.6	17360	10661.8	12437.2	9613.75	8882.44	10382.2	12706.2	13308.5	13527	12709.3
A6H8Y1	BDP1_HUMAN	BDP1	Transcription factor TFIIIB component B'' homolog	33482.7	26987.4	26986.9	29599.4	34569	35565.9	36122	34714.6	30662.3	26297.5	28819.4	29186.3
A6NCE7;Q9GZQ8	MLP3B_HUMAN;MP3B2_HUMAN	MAP1LC3B;MAP1LC3B2	Microtubule-associated proteins 1A/1B light chain 3 beta 2	19263	17017.1	18261.6	15412	21913.8	21841.7	22875.1	23754.8	39656.8	38335.8	34517.3	39826.8
A6ND36	FA83G_HUMAN	FAM83G	Protein FAM83G			1406.21		3244.64	1874.58	5703.97	2793.55	6330.29		4302.15	2722.37
A6NDB9	PALM3_HUMAN	PALM3	Paralemmin-3	37550.2	40594.7	29608.1	38904.9	40093.9	42812.5	44138.9	43115.1	48004.6	36343.5	39658.7	40006.4
A6NDG6	PGP_HUMAN	PGP	Glycerol-3-phosphate phosphatase	20239.5	17295.9	21551.7	15551.8	14770.9	19012.8	17186.9	18859.8	23309.1	26347.5	21736.2	19408
A6NDU8	RIMC1_HUMAN	RIMOC1	RAB7A-interacting MON1-CCZ1 complex subunit 1	6828.49	7374.62	8941.36	6575.95	8782.04	8849.67	7313.49	6752.3	13269.7	13383.6	10379.6	12151.7
A6NED2	RCCD1_HUMAN	RCCD1	RCC1 domain-containing protein 1	4578.64	5147.55	2310.31									3644.82
A6NFI3	ZN316_HUMAN	ZNF316	Zinc finger protein 316	5306.74	6896.63	4059.74	3736.92	5495.1		7870.15	8374.23	9254.67	7163.48	7396.11	5792.88
A6NGB9	WIPF3_HUMAN	WIPF3	WAS/WASL-interacting protein family member 3	3406.16	3450.12	3587.17	2834.67	3503.61	2426.38	3040.4	3044.39	2785.21	2796.72	2465.93	3006.27
A6NHL2	TBAL3_HUMAN	TUBAL3	Tubulin alpha chain-like 3	20463.7	17521.3	19598	9372.83	14664.8	11234.3		13627.3		10868.3	15116.6	17378.9
A6NHQ4	EPOP_HUMAN	EPOP	Elongin BC and Polycomb repressive complex 2-associated protein	2319.98	1746.96	1487.33	964.039	518.475	1458.93	1237.83	2110.29	2979.65	1838.16	2024.43	1456.1
A6NHR9	SMHD1_HUMAN	SMCHD1	Structural maintenance of chromosomes flexible hinge domain-containing protein 1					889.761	1848.86	1490.11	2084.66	2614.67	1440.58	1911.84	1020.3
A6NIH7	U119B_HUMAN	UNC119B	Protein unc-119 homolog B	5143.62	5822.78	5483.03	4723.48	4765.48	4967.87	4775.46	5287.4	6418.92	5329.75	6764.77	7280.06
A6NKD9	CC85C_HUMAN	CCDC85C	Coiled-coil domain-containing protein 85C	27850.5	31241.2	30284.9	33852.6	32209.1	29942.7	27880.5	30123.7	25245	23867.8	23690.9	23082.1
A6NKF1	SAC31_HUMAN	SAC3D1	SAC3 domain-containing protein 1	1036.79	1936.65	1689.95	1057.38	1413.57	1787.16	1608.82	2522.67	2424.54	1150.53	1650.3	2547.78
A7KAX9	RHG32_HUMAN	ARHGAP32	Rho GTPase-activating protein 32		2796.57	921.741		2174.79	2336.11		1471.06	2358.65	1948.53	900.694	1645.74
A7MCY6	TBKB1_HUMAN	TBKBP1	TANK-binding kinase 1-binding protein 1	3655.75	2121.27	4313.12	3580.45	4680.23	3881.1	4613.07	3376.75	4806.69	3988.31	4963.43	4391.69
A8CG34	P121C_HUMAN	POM121C	Nuclear envelope pore membrane protein POM 121C	14553.7	18001.7	13644.2	15370.6	15692.9	21419.2	23399.1	19693	22681.4	14829.4	14173.1	12564.9
A8K0Z3	WASH1_HUMAN	WASHC1	WASH complex subunit 1	8136.7	8528.99	6809.97	8109.91	8452.79	10942.5	10278.4	10177.4	9745.93	7504.34	8353.73	8137.37
A8MPP1;Q96FC9	D11L8_HUMAN;DDX11_HUMAN	DDX11;DDX11L8	Putative ATP-dependent DNA helicase DDX11-like protein 8		3643.09	1639.11	3712.7	2210.12	2803.31	3564.86	5155.25	3608.62	1403.04	2514.29	2699.01
A8MQ27	NEU1B_HUMAN	NEURL1B	E3 ubiquitin-protein ligase NEURL1B	11026.2	15929.3	13277.9					13244.5
A8MT69	CENPX_HUMAN	CENPX	Centromere protein X	6368	4870.71	6298.39	5814.46	5131.21	6458.03		6633.39	5183.52	5436.9	6445.11	6391.22
A8MVW0	F1712_HUMAN	FAM171A2	Protein FAM171A2	9597.01	8363.24	5913.57	8888.53	9189.99	10369.8	10054.9	9985.44	7414.1	6936.8	7719.79	4253.51
A8MW92	P20L1_HUMAN	PHF20L1	PHD finger protein 20-like protein 1		957.556	558.629		1009.27	2093.86	3085.88	1826.09	2910.54	1691.21	2354.81
A8MWD9;P62308	RUXGL_HUMAN;RUXG_HUMAN	SNRPG;SNRPGP15	Putative small nuclear ribonucleoprotein G-like protein 15	268453	304958	269498	337785	271113	349780	309078	306208	415138	396497	323017	371142
A8MZ97	CB074_HUMAN	C2orf74	Uncharacterized protein C2orf74	8515.53	6392.1	5439.81	3002.7	4617.54	4367.25	3625.14	6071.33	3157.38	6322.56	5472.8	4669
B2RBV5	MR1L2_HUMAN	MRFAP1L2	MORF4 family associated protein 1 like 2	14235.8	7575.71	6277.59	5856.69	7053.71	11966.3	10669.2	8654.34	6676.78	4916.09	7976.39	4549.08
B3KNS4	B3KNS4_HUMAN	ERVK3-1	Endogenous retrovirus group K3 member 1	39275.7	48610.8	39275.7	45177.1	36682.7	34014.5	38026.3	37718.9	33454	34409.1	36581.2	37226
B3KU38;P0DPB3	IQIP1_HUMAN;SCHI1_HUMAN	IQCJ-SCHIP1;SCHIP1	IQCJ-SCHIP1 readthrough transcript protein	109111	86938.7	129664	67252.9	138892	108160	135657	110106	62708.5	110472	63421.3	47466.3
C4AMC7;Q6VEQ5	WASH2_HUMAN;WASH3_HUMAN	WASH2P;WASH3P	Putative WAS protein family homolog 3	21080.9	24430.9	23138.4	24147.4	25980	31759.2	22989.8	30707.4	29238.8	26622.3	27642.8	24944.9
C9J2P7	U17LF_HUMAN	USP17L15	Ubiquitin carboxyl-terminal hydrolase 17-like protein 15		823.408				743.569	892.677	319.517			283.194	511.392
C9J7I0	UMAD1_HUMAN	UMAD1	UBAP1-MVB12-associated (UMA)-domain containing protein 1	15332.7	14960.3	15375.7	14854.4	13746.6	13188.9	12201.9	11514.6	9819.52	11554.2	12595	14892.7
C9JLW8	MCRI1_HUMAN	MCRIP1	Mapk-regulated corepressor-interacting protein 1	342505	367770	368880	371354	351503	298389	284676	292653	251749	254516	250409	248693
E9PAV3	NACAM_HUMAN	NACA	Nascent polypeptide-associated complex subunit alpha, muscle-specific form	1625850	1612150	1705950	1680000	1690000	1679610	1580000	1541580	1459920	1419490	1280000	1265430
E9PRG8	CK098_HUMAN	C11orf98	Uncharacterized protein C11orf98	218831	232828	232214	240104	226375	222392	238841	226119	204087	220845	215290	233666
L0R819	ASURF_HUMAN	ASDURF	ASNSD1 upstream open reading frame protein	128298	113776	126328	130945	141842	123669	128455	127466	95614.3	99069.4	97713.2	95222.5
O00115	DNS2A_HUMAN	DNASE2	Deoxyribonuclease-2-alpha	182277	195801	202649	205607	125198	117620	128903	114723	123110	119474	118766	115453
O00139	KIF2A_HUMAN	KIF2A	Kinesin-like protein KIF2A	6157.96	7225.68	5638.44	7974.63	7788.87	14994.8	10087.1	13947.1	16295.8	11035	12261.5	7059.01
O00148	DX39A_HUMAN	DDX39A	ATP-dependent RNA helicase DDX39A	24685.3	22895.9	29602.7	22062.2	24115.5	15397.2	15727.4	15178.8	19986.7	24565.3	26501.4	25241.1
O00151	PDLI1_HUMAN	PDLIM1	PDZ and LIM domain protein 1	745668	840599	823230	827772	736029	670660	637646	653524	570362	549775	502090	557690
O00154	BACH_HUMAN	ACOT7	Cytosolic acyl coenzyme A thioester hydrolase	27878.5	25866.6	30885.2	25970.9	24784.5	19101.9	16557.1	21250.7	21096	30996.2	29349.4	30610.7
O00159	MYO1C_HUMAN	MYO1C	Unconventional myosin-Ic	5821.68	5968.88	6081.86	6073.63	7255.12	4457.81	4465.99	3611.46	5129.89	7191.52	5250.13	4661.74
O00161	SNP23_HUMAN	SNAP23	Synaptosomal-associated protein 23	51690.2	64664	60288.1	57987.2	68431.7	55928.9	52198	54863.1	49864.3	50555.6	52187.3	52740
O00165	HAX1_HUMAN	HAX1	HCLS1-associated protein X-1	15042.8	18541.5	16604.9	16559.1	12590.1	11846.5	13029.3	11241.8	13372.1	13018.9	13706.4	11437.8
O00170	AIP_HUMAN	AIP	AH receptor-interacting protein	22091.8	19846.3	23618.3	19936	24573.4	24955.8	24523	25011.8	30408.3	28818.7	30679.7	27211.8
O00178	GTPB1_HUMAN	GTPBP1	GTP-binding protein 1	10968.5	12600.8	11437.7	11852	15403.7	25793.3	23194.9	25267.5	33398.4	18966	22476.1	16571
O00186	STXB3_HUMAN	STXBP3	Syntaxin-binding protein 3	4521.85	3883.43	4781.64	3963.75	4712.56	2687.05	2868.12	3516.92	3038.87	4121.97	4332.02	4562.31
O00192	ARVC_HUMAN	ARVCF	Splicing regulator ARVCF	2773.83	2932.15	805.059		2469.53	1889.43	1847.56	2399.19	2562.56		2467.47
O00193	SMAP_HUMAN	SMAP	Small acidic protein	441104	475504	540859	468092	470705	382916	370631	354289	319354	320061	374028	358604
O00203	AP3B1_HUMAN	AP3B1	AP-3 complex subunit beta-1	6007.09	5113.72	6775.8	5366.31	5661.51	3327.47	4154.34	3498.61	4190.56	5847.28	5750.82	6077.03
O00213	APBB1_HUMAN	APBB1	Amyloid beta precursor protein binding family B member 1	5071.27	3760.53	3297.91	5850.58	6275.16	7896.68	6910.02	8500.28	8431.23	7699	8213.61	6306.96
O00217	NDUS8_HUMAN	NDUFS8	NADH dehydrogenase [ubiquinone] iron-sulfur protein 8, mitochondrial	68101.6	84264	79901	81526.3	57673.7	59608.1	72312.2	60247.3	50881.9	43621.3	41061.8	45184.7
O00221	IKBE_HUMAN	NFKBIE	NF-kappa-B inhibitor epsilon	8269.71	6853.58	7941.71	7912.41	8675.48	7712.32	7276.94	6557.5	5403.23	6000.31	6822.94	7443.27
O00231	PSD11_HUMAN	PSMD11	26S proteasome non-ATPase regulatory subunit 11	48605	44653	59589.4	40953.8	44621.3	32335.4	30749.4	35327.7	41401.9	48971.4	46189.9	49042.4
O00232	PSD12_HUMAN	PSMD12	26S proteasome non-ATPase regulatory subunit 12	36152	35248.8	47895.1	32156.9	32161.7	19259	21557.4	21849.9	20944.7	37486.9	31181.2	38500.4
O00233	PSMD9_HUMAN	PSMD9	26S proteasome non-ATPase regulatory subunit 9	185977	203327	194846	211948	185439	172088	166295	156294	134102	144492	128869	135481
O00244	ATOX1_HUMAN	ATOX1	Copper transport protein ATOX1	460590	443060	502385	517162	482944	413607	395514	395344	318296	330021	315646	312945
O00257	CBX4_HUMAN	CBX4	E3 SUMO-protein ligase CBX4	3129.56	5402.17	5121.4	3606.31	5303.24	4353.88	3866.45	4489.48	5869.83	3877.75	4461.27	3558.85
O00264	PGRC1_HUMAN	PGRMC1	Membrane-associated progesterone receptor component 1	624200	598230	684112	648333	568572	439043	505892	386555	479633	510876	482905	586453
O00267	SPT5H_HUMAN	SUPT5H	Transcription elongation factor SPT5	30497.4	33846.8	23904.4	28680.2	29351.1	48367.5	42805.2	50787.3	51066.4	40144.5	41532.3	37314.6
O00268	TAF4_HUMAN	TAF4	Transcription initiation factor TFIID subunit 4	8832.98	9622.18	6499.97	7118.42	8778.95	15413.5	12036.4	13572.3	14745.7	10954.1	11230.2	9132.31
O00273	DFFA_HUMAN	DFFA	DNA fragmentation factor subunit alpha	425642	426484	444513	430023	430968	383586	354513	350110	344292	311879	313809	320622
O00287	RFXAP_HUMAN	RFXAP	Regulatory factor X-associated protein	29871.5	29608.6	27162.4	30285.6	26972.2	21677.4	23892.7	19898	21283.4	22483.6	20908.7	19409.4
O00291	HIP1_HUMAN	HIP1	Huntingtin-interacting protein 1	9777.3	9574.54	9061.58	8648.68	10188.7	16468	14459	17346.2	20664.6	13118.4	13615.4	13657.4
O00299	CLIC1_HUMAN	CLIC1	Chloride intracellular channel protein 1	83546.2	77751.8	97990.2	77626.4	80817.7	63799.4	65504.5	64779.6	78977.1	104395	99521.9	102353
O00303	EIF3F_HUMAN	EIF3F	Eukaryotic translation initiation factor 3 subunit F	69534.2	67150.6	83489.5	58318.4	65384.8	59832.2	56592.2	67343.7	70568.7	65522	73751.6	80590.1
O00311	CDC7_HUMAN	CDC7	Cell division cycle 7-related protein kinase	5631.03	5334.65	4191.8	6011.86	5940.76	8527.34	7511.29	10248.9	6929.52	5717.35	6545.99	5167.06
O00330	ODPX_HUMAN	PDHX	Pyruvate dehydrogenase protein X component, mitochondrial	11373.8	11585.4	9548.94	9929	11822.3	15790.8	15472.6	15556.3	20717.8	12011.3	18035.1	15960.1
O00399	DCTN6_HUMAN	DCTN6	Dynactin subunit 6	46115.7	49465.2	48528.3	48917.2	42205.9	38954	36103.2	34828.6	36416.9	33159.3	36348.2	37533.8
O00401	WASL_HUMAN	WASL	Actin nucleation-promoting factor WASL	27201.3	24636.7	17831.6	24397.6	33802.2	44119.7	37481.6	46375.7	39087.4	34510.6	33181.4	28848.5
O00410	IPO5_HUMAN	IPO5	Importin-5	77856.2	70584.2	110502	69451.3	72519.4	52035	55975.8	58699.7	61231	81622.9	80930.3	87658.5
O00411	RPOM_HUMAN	POLRMT	DNA-directed RNA polymerase, mitochondrial	1202.1	947.123	1701.23	2637.03	1952.52	5084.03	2298.89	3633.23	2576.15	2122.52	2547.86	3465.01
O00418	EF2K_HUMAN	EEF2K	Eukaryotic elongation factor 2 kinase	1018.38		2204.27	3597	3171.06			3695.05	5027.95	3242.75		2304.99
O00422	SAP18_HUMAN	SAP18	Histone deacetylase complex subunit SAP18	116061	122713	133561	117305	94757.3	84844.6	103007	82279.8	115626	106319	96674.7	112007
O00423	EMAL1_HUMAN	EML1	Echinoderm microtubule-associated protein-like 1	2028.14	2344.04	2283.84	1645.07	3134.68	4610.86	4012.5	4044.75	3752.87	4359.52	2492.7	5345.93
O00425	IF2B3_HUMAN	IGF2BP3	Insulin-like growth factor 2 mRNA-binding protein 3	27590.9	28059	25821.9	26168.9	26264.5	34625.3	28151.7	37402.2	45723.9	38093.7	44129.3	32069.5
O00429	DNM1L_HUMAN	DNM1L	Dynamin-1-like protein	12530.9	11373.2	15750.9	11482.6	13471.3	11353.7	11167	12433.9	12382.2	14767.1	15388	13988.6
O00442	RTCA_HUMAN	RTCA	RNA 3'-terminal phosphate cyclase	4068.54	3661.31	5302.19	3985.91	3477.49	2509.17	3983.45	3180.97	3742.02	4247.52	3301.09	3921.89
O00443	P3C2A_HUMAN	PIK3C2A	Phosphatidylinositol 4-phosphate 3-kinase C2 domain-containing subunit alpha	5007.22	6431.86	4750.59	5389.42	8400.89	8411.99	9953.09	8664.63	12085.8	8897.07	9806.83	7717.04
O00461	GOLI4_HUMAN	GOLIM4	Golgi integral membrane protein 4	38788.2	38907.7	21217.1	38671	32501.4	47957.3	42849.7	51660.9	56045.1	42000.2	40666.7	41442.7
O00468	AGRIN_HUMAN	AGRN	Agrin	6124.47	8148.22	3947.46	4205	6310.99	9194.81	10485.9	8168.77	6742.19		6578.8	6476.52
O00469	PLOD2_HUMAN	PLOD2	Procollagen-lysine,2-oxoglutarate 5-dioxygenase 2	10063.9	10628.4	12881	11299.9	6887.34	5517.94	7155.42	5520.01	3189.07	4345.02	3664.12	4994.32
O00470	MEIS1_HUMAN	MEIS1	Homeobox protein Meis1	21299.9	18954.8	21986.1	22210.3	18873.5	19100.5	19440.9	20906	16967.7	20568.5	19079	18971.5
O00471	EXOC5_HUMAN	EXOC5	Exocyst complex component 5	3306.43	2039.83	1617.25	1816.31	1514.42	4180.85	2689.09		5097.22	3114.49	5632.97	5075.63
O00479	HMGN4_HUMAN	HMGN4	High mobility group nucleosome-binding domain-containing protein 4	3757.84	2690.18	3564.96	3626.4	2935.61	2035.02		2362.76	2332.61	2616.5	3033
O00483	NDUA4_HUMAN	NDUFA4	Cytochrome c oxidase subunit NDUFA4	43727.2	48136.5	51803.6	45824.5	45977.5	28337.8	34039.4	30114.8	2928.88	5306.19	3874.13	8785.66
O00487	PSDE_HUMAN	PSMD14	26S proteasome non-ATPase regulatory subunit 14	33851.9	30927.6	45437.3	32782.7	32458.7	20891.3	20829.3	20270	23744.9	33866.7	33730.5	37643
O00488	ZN593_HUMAN	ZNF593	Zinc finger protein 593	73770.1	76053	69200.9	75774	83057.4	84169.8	95375.7	80692.5	73517.3	70228.7	73535.9	72203.1
O00499	BIN1_HUMAN	BIN1	Myc box-dependent-interacting protein 1	50003.6	59965.4	49252.9	60271	51603.6	49033.8	50709.6	42331.3	44286.1	38166.7	42209.9	42859.3
O00505	IMA4_HUMAN	KPNA3	Importin subunit alpha-4	23137.6	20626.4	24968.9	20797.2	23967.2	31130.1	24333.7	29936.8	35457	30845.4	30960.3	30663.8
O00512	BCL9_HUMAN	BCL9	B-cell CLL/lymphoma 9 protein	21301.3	20780.5	21273.8	19766.9	21074.1	17653.9	17309.7	18556.3	16082.1	16478.3	16704.9	16405.1
O00541	PESC_HUMAN	PES1	Pescadillo homolog	7113.56	7157.77	5139.01	8347.39	9769.8	15198.5	12138.1	15160.6	18776.8	13850.3	14472.8	11367.8
O00560	SDCB1_HUMAN	SDCBP	Syntenin-1	27754.3	25692.7	26443.2	26311.4	33158.4	26625.6	34808.9	25086.9	33327.8	28442	33151.6	33389.6
O00566	MPP10_HUMAN	MPHOSPH10	U3 small nucleolar ribonucleoprotein protein MPP10	150224	160758	135363	156865	135380	156700	168270	154941	137716	114073	114079	131790
O00567	NOP56_HUMAN	NOP56	Nucleolar protein 56	29949	30018.3	22389.1	29024.5	28752.9	48089.1	41531	46937	52765.6	37766.4	40864.3	37443.9
O00571	DDX3X_HUMAN	DDX3X	ATP-dependent RNA helicase DDX3X	47961.9	45364.8	38574.5	50696.6	63897.4	81796.6	71751.6	82351.8	88850.2	84434.8	84725	69465
O00584	RNT2_HUMAN	RNASET2	Ribonuclease T2	96896.7	114709	103982	109031	89546	90360.8	105763	82241.6	65153.4	68672.4	77499.5	80444.3
O00592	PODXL_HUMAN	PODXL	Podocalyxin	28096.8	24383.3	27350.1	25549.3	21998.9	20990	20217	21333.8	24009.2	19627.8	24425.5	21280.8
O00625	PIR_HUMAN	PIR	Pirin	64831.1	62057.5	65916.8	67517.9	52764.3	48049.8	47730	53534.8	48380.7	48199	57463.2	48459.4
O00629	IMA3_HUMAN	KPNA4	Importin subunit alpha-3	23560.4	19223.5	22000.1	18452.8	23187.4	31284.4	26185.6	27944.2	41524	30130.4	33920.5	31073.3
O00716	E2F3_HUMAN	E2F3	Transcription factor E2F3	7732.66	7615.5	7298.04	6863.88	6897.73	7583.92	9515.9	7668.62	6710.77	7734.85	4289.04	6785.53
O00743	PPP6_HUMAN	PPP6C	Serine/threonine-protein phosphatase 6 catalytic subunit	20028.2	15070.5	22857	18297.8	18824.9	8670.94	12208.1	13330.5	10211.2	19039.6	14402.5	17957.4
O00754	MA2B1_HUMAN	MAN2B1	Lysosomal alpha-mannosidase	12298.2	14656.2	13076.9	15803	10633	13453.9	12782.7	11754.6	12842.8	12699.5	11796.4	15912.9
O00762	UBE2C_HUMAN	UBE2C	Ubiquitin-conjugating enzyme E2 C	15777	18192.5	19377.4	18657	26476.8	28146.9	26651.8	27794.3	32808.5	32171.8	32373.7	35040.2
O00764	PDXK_HUMAN	PDXK	Pyridoxal kinase	15758.6	14097	17435.8	12579.4	14169.5	11813.4	9944.8	9941.33	10894.9	14761.8	17659.9	14164.5
O00767	SCD_HUMAN	SCD	Stearoyl-CoA desaturase	14237.7	12363.2	10734.1	13247.2	15380.9	11326.5	12524.1	9310.58	5466.35	7060.52	5297	7159.66
O14494	PLPP1_HUMAN	PLPP1	Phospholipid phosphatase 1	3028.96		1935.44	4039.24	1693.48			1404.88			3612.47	2883.52
O14495	PLPP3_HUMAN	PLPP3	Phospholipid phosphatase 3	7411.69	6740.22	3066.67	3357.54	5129.22	3880.38	5342.82	4365.37	4700.05	2934.22	4473.87	4630.78
O14497	ARI1A_HUMAN	ARID1A	AT-rich interactive domain-containing protein 1A	47612.6	51988.2	40602.6	52739.1	48969.3	56265	55706.4	56249.5	54773.6	42853.1	46660.7	50001.2
O14519	CDKA1_HUMAN	CDK2AP1	Cyclin-dependent kinase 2-associated protein 1	40032.3	41383.9	44551.3	45065.2	38469	40017.1	40181	42523.7	34633.6	32176.4	35465.4	31804.5
O14524	NEMP1_HUMAN	NEMP1	Nuclear envelope integral membrane protein 1	1823.14	4954.41	1609.41		2878.28	3158.73	2533.22	2419.32	3425.45	3864.68	2173.28	3325.22
O14529	CUX2_HUMAN	CUX2	Homeobox protein cut-like 2	5917.92	8612.53	5920.4	7359.78	4645.3	12322.7	10114.5	10155.7	11336	6349.57	4509.35	8428.55
O14530	TXND9_HUMAN	TXNDC9	Thioredoxin domain-containing protein 9	35936.1	32652.9	35854.9	33428.8	44166.1	46548	43729.6	46311.8	46396.1	48306.6	44391.1	45484.7
O14531	DPYL4_HUMAN	DPYSL4	Dihydropyrimidinase-related protein 4	2241.41	2838.34	2239.04		2609.26	3350.31	3321.87	3516.93	3988.49	1847.61	3510.53
O14545	TRAD1_HUMAN	TRAFD1	TRAF-type zinc finger domain-containing protein 1	28516.9	34727.9	31321.5	34370.7	30599.9	26446.5	27375.3	25205.9	23948	25597.2	24854.6	23606.6
O14561	ACPM_HUMAN	NDUFAB1	Acyl carrier protein, mitochondrial	1252280	1221830	1396180	1430000	1310000	1416180	1320000	1268900	1069710	922112	953718	1074920
O14562	UBFD1_HUMAN	UBFD1	Ubiquitin domain-containing protein UBFD1	80294.9	76731.8	74173.7	84945.8	75568.6	74840.5	72167.3	71789.8	77006.5	87306.4	78602.7	80936
O14578	CTRO_HUMAN	CIT	Citron Rho-interacting kinase	4190.54	5899.91	2365.2	4827.3	5431.05	11929.7	8613.42	12576.9	12492.8	8145.71	8826.68	8310.88
O14579	COPE_HUMAN	COPE	Coatomer subunit epsilon	38291.7	33401.7	48215.4	32030.2	39182.2	31667	27949.3	33030.1	35316.2	49585.7	47870.1	46391.5
O14593	RFXK_HUMAN	RFXANK	DNA-binding protein RFXANK	6570.48	6447.71	6732.61	5676.27	6357.2		4647.25	3829.49	7418.05	5932.41		4641.36
O14613	BORG1_HUMAN	CDC42EP2	Cdc42 effector protein 2	17237	18983.3	17533.4	19027.1	21254	18100.1	19048.4	17794.2	16144.7	12757.8	14896.2	15618.9
O14617	AP3D1_HUMAN	AP3D1	AP-3 complex subunit delta-1	7256.42	8549.47	5103.23	7745.35	9073.5	17517.7	12057.1	16550	19867.8	13941.5	12934.3	10497.9
O14618	CCS_HUMAN	CCS	Copper chaperone for superoxide dismutase	123349	139703	126264	160192	123475	102835	113868	102491	95928	98384.2	89064.3	90070.2
O14639	ABLM1_HUMAN	ABLIM1	Actin-binding LIM protein 1	33859.1	30952.7	32621.1	33309.2	33637.5	29430.1	31340.2	30644.6	29971.9	31308.9	28494.5	29212.5
O14641	DVL2_HUMAN	DVL2	Segment polarity protein dishevelled homolog DVL-2	15987.9	16169	10602	13185.1	14338.9	19813.5	19579.5	23622.7	21085.7	14380.1	14845.3	14104
O14646	CHD1_HUMAN	CHD1	Chromodomain-helicase-DNA-binding protein 1	5437.4	3511.7	6171.21	2641.89	5941.62	5762.33	8078.64	8552.61	6852.5	8449.6	6858.14
O14653	GOSR2_HUMAN	GOSR2	Golgi SNAP receptor complex member 2	31364.7				35727.7	39608.2		25828.2
O14654	IRS4_HUMAN	IRS4	Insulin receptor substrate 4	177670	195064	166683	189637	219506	229424	227339	225317	185424	156383	166951	151135
O14656	TOR1A_HUMAN	TOR1A	Torsin-1A	5277.46	4172.16	6030.23	5563.47	5289.48	2479.47	4467	3316.97	3297.4	4446.69	3461.01	5756.7
O14657	TOR1B_HUMAN	TOR1B	Torsin-1B			1820.1	1111.69	979.352		1918.71	851.129			934.843
O14662	STX16_HUMAN	STX16	Syntaxin-16	3614.46	6824.86	3930.92	4684.79	3361.46	3308.61	3909.4	4615.12	3845.53		4093.13	3670.67
O14672	ADA10_HUMAN	ADAM10	Disintegrin and metalloproteinase domain-containing protein 10	23136.8	20631.9	17420.2	20603	20963.3	14175	16199	16030.3	11169.1	13591.2	11427.3	15499.8
O14681	EI24_HUMAN	EI24	Etoposide-induced protein 2.4 homolog	4017.55	4210.3	2772.08	3817.36	4310.76	2826.68	3209.51	2333.96		4925	2662.51	4364.59
O14683	P5I11_HUMAN	TP53I11	Tumor protein p53-inducible protein 11		3719.42	3285.72	3604.37	3362.12		2939.18	2266.32		2901.49		2583.97
O14686	KMT2D_HUMAN	KMT2D	Histone-lysine N-methyltransferase 2D	20312.6	23767.8	13430.3	23125.8	18932.7	25640.6	25144.5	25275.8	28643.1	21486.3	21534	21311.5
O14730	RIOK3_HUMAN	RIOK3	Serine/threonine-protein kinase RIO3		3496.36		3618.83	4010.65	3357.98	4228.21	4983.95	9802.68	4593.54	5764.82	4787.61
O14735	CDIPT_HUMAN	CDIPT	CDP-diacylglycerol--inositol 3-phosphatidyltransferase	1472.97	1633.41	947.332	1754.66	1969.21		1678.7		438.509	1672.96	1660.77	1142.38
O14737	PDCD5_HUMAN	PDCD5	Programmed cell death protein 5	766574	868533	846372	918536	820486	764165	761762	700915	609141	586002	598860	544774
O14744	ANM5_HUMAN	PRMT5	Protein arginine N-methyltransferase 5	60200	61494.2	90583	67642.8	64849.4	40668.6	51565.6	45234.2	44630.6	74354	72454.4	69727.4
O14745	NHRF1_HUMAN	NHERF1	Na(+)/H(+) exchange regulatory cofactor NHE-RF1	442105	459335	446630	520143	469896	423291	412782	383654	383481	381830	348132	351096
O14763	TR10B_HUMAN	TNFRSF10B	Tumor necrosis factor receptor superfamily member 10B	5367.5	2936.96	5111.85	3154.85	5538.96	7632.53	6034.77	4755.81	3154.1	4108.65	4042.52	3997.28
O14770	MEIS2_HUMAN	MEIS2	Homeobox protein Meis2				9226.62		7018.76		5979.37	7142.04			5872.62
O14773	TPP1_HUMAN	TPP1	Tripeptidyl-peptidase 1	20438.2	19437.7	21144.6	18552.1	17208.6	18304	17699.3	18453.5	17742.6	20535.1	17593.7	19536.6
O14776	TCRG1_HUMAN	TCERG1	Transcription elongation regulator 1	60334.3	61257.4	34857.1	60270.6	71927.9	125532	107537	121557	146658	103024	101907	89077.2
O14777	NDC80_HUMAN	NDC80	Kinetochore protein NDC80 homolog	7796.97	8910.38	7597.36	9307.77	9008.42	11875.1	11913	14205.1	12795.3	11093.3	11586.8	10344.3
O14786	NRP1_HUMAN	NRP1	Neuropilin-1	2148.6	2481.5	1397.78	2216.3	1390.87	2462.32	601.403			1488.28	1166.18	1595.44
O14787	TNPO2_HUMAN	TNPO2	Transportin-2	7853.22	7801.04	12436.4	7345.54	7462.41	5028.89	7687.82	6673.08	6262.15	9725.71	10358.7	11387.8
O14810	CPLX1_HUMAN	CPLX1	Complexin-1	33905.5	30443.9	35895.7	26808.6	34887	32240.1	22413	26849.4	21664.7	26004.7	28914.7	29106.7
O14818	PSA7_HUMAN	PSMA7	Proteasome subunit alpha type-7	78679.2	72221.9	93452.3	72591.3	80078.6	57294.1	56077.5	60075.2	73021.8	93490.7	76728.4	83468.1
O14828	SCAM3_HUMAN	SCAMP3	Secretory carrier-associated membrane protein 3	78314.4	76517.4	74957.9	81214.9	85412.2	63385.5	66663.2	62957.8	67457.2	67718.9	64812.3	74346.3
O14867	BACH1_HUMAN	BACH1	Transcription regulator protein BACH1	8427.91	7577.49	5446.71	6132.05	7365.62	10158.8	8098.53	9275.46	7407.28	6131.99	6411.32	8435.66
O14880	MGST3_HUMAN	MGST3	Glutathione S-transferase 3, mitochondrial	2498.55	2480.4	1463.57	4341.88	4092.97	3237.57	3066.34	1993.89	4492.54	5722.91	3220.57	4595.76
O14893	GEMI2_HUMAN	GEMIN2	Gem-associated protein 2	14893.2	12983.6	14222.9	11811.2	11788.2	12750.5	11303.7	15709	15853.4	14805.7	16118	16871.4
O14907	TX1B3_HUMAN	TAX1BP3	Tax1-binding protein 3	62650.3	58794.1	57545.3	57068.4	48530.1	52083.7	58025.4	53036.1	66768.7	62460.3	61056.4	60137.4
O14908	GIPC1_HUMAN	GIPC1	PDZ domain-containing protein GIPC1	7300.53	6541.81	8044.4	5771.53	8976.14	10624.9	10559.1	11808.2	13742.8	10633.4	12220.3	10880.6
O14910	LIN7A_HUMAN	LIN7A	Protein lin-7 homolog A			3745.72		4926.68	5154.79				4914.22	5874.13	6476.3
O14924	RGS12_HUMAN	RGS12	Regulator of G-protein signaling 12	1590.13	1243.52			2342.92	2696.81	2680.09	1851.81	2020.91	2359.55	2906.75	1089.73
O14925;Q5SRD1	TI23B_HUMAN;TIM23_HUMAN	TIMM23;TIMM23B	Mitochondrial import inner membrane translocase subunit Tim23	6896.43	4812.57	4767.22	6785.29	7026.13	10772.2	6632.97	8100.5	8456.17	9320.98	6673.32	7528.69
O14929	HAT1_HUMAN	HAT1	Histone acetyltransferase type B catalytic subunit	41247.5	35193.7	54112.6	32678.5	34707.9	19666.1	23424.1	25127.4	26867.2	47320.4	44316.1	44036.7
O14933	UB2L6_HUMAN	UBE2L6	Ubiquitin/ISG15-conjugating enzyme E2 L6	4026.98	2845.84	3199.3	4208.07	3003.01	3667.01	2843.58	2743.27	3581.36	2319.49	3093.76	3930.75
O14936	CSKP_HUMAN	CASK	Peripheral plasma membrane protein CASK	3504.84	3266.45	3381.91	3182.3	3124.11	2033.97	3295.78	2937.46	2756.71	3191.05	2604.37	3093.05
O14949	QCR8_HUMAN	UQCRQ	Cytochrome b-c1 complex subunit 8	19327	18612.1	22456.1	16818.7	15072.3	7721.74	9241.91	4736.24	8133.48	11921.3	9381.56	13931.1
O14964	HGS_HUMAN	HGS	Hepatocyte growth factor-regulated tyrosine kinase substrate	145980	159667	147190	139952	152922	172810	153917	173364	218631	198244	177201	189822
O14965	AURKA_HUMAN	AURKA	Aurora kinase A	4723.09	6445.34	6469.32	5910.61	11118.2	7860.43	11958.5	10803.1	8799.12	8039.04	9661.08	9285.4
O14967	CLGN_HUMAN	CLGN	Calmegin	20974.9	19320.5	14014	19032	23057.6	26204.7	24735.7	26075.9	24467.4	17193.9	20030.4	21503
O14974	MYPT1_HUMAN	PPP1R12A	Protein phosphatase 1 regulatory subunit 12A	108501	103074	109169	106996	114955	99728	103973	95701	95024.4	92305.9	89753.6	90113.3
O14976	GAK_HUMAN	GAK	Cyclin-G-associated kinase	12396.2	11849.5	7906.27	11347.9	14752.8	16798.4	17589.4	16797.1	14690.8	11766.6	13276.9	12072.6
O14979	HNRDL_HUMAN	HNRNPDL	Heterogeneous nuclear ribonucleoprotein D-like	3205840	3392850	3094570	3460000	2900000	3066860	3320000	3018310	2754680	2599040	2280000	2434770
O14980	XPO1_HUMAN	XPO1	Exportin-1	99298.8	91468.3	131607	84629.9	87468.9	53028.2	62440.4	61591.7	65601.3	98531.3	93776.4	102394
O14981	BTAF1_HUMAN	BTAF1	TATA-binding protein-associated factor 172	5416.22	5620.49	5581.66	4874.94	4806.55	4603.37	4729.67	5370.8	8032.53	7589.22	6959.44	6364.72
O15014	ZN609_HUMAN	ZNF609	Zinc finger protein 609	9262.55	10154.2	9445.69	10518.5	10553.5	9448.41	8807.02	9174.92	10392.6	9931.75	9243.71	8432.52
O15015	ZN646_HUMAN	ZNF646	Zinc finger protein 646	6151.3	10425	5241.3	8394.81	4134.06	4302.38	4961.59	3220.5	4564.66	5273.69	4329.03	5255.27
O15020	SPTN2_HUMAN	SPTBN2	Spectrin beta chain, non-erythrocytic 2	14301.6	12393.1	12704.3	11486.1	10791.5	23545.3	16845.4	20846.4	31674	16395.4	17954.8	20023.9
O15027	SC16A_HUMAN	SEC16A	Protein transport protein Sec16A	250258	259758	200369	255587	231385	268357	235199	255141	243826	210505	205434	203250
O15031	PLXB2_HUMAN	PLXNB2	Plexin-B2	15720.2	15065.9	14104.3	14178.2	13110.6	13117	13420.3	10882.6	12861.7	13782.8	12091.9	14905.3
O15042	SR140_HUMAN	U2SURP	U2 snRNP-associated SURP motif-containing protein	39442.2	38860.5	30939.6	38679.7	51615.1	79665.4	68381.6	79559.5	75011.2	56609	61920.6	47867.5
O15047	SET1A_HUMAN	SETD1A	Histone-lysine N-methyltransferase SETD1A	2744.5	2690.82	2130.53	2046.31	2143.47	3932.76	2805.84	3314.01	3640.15	4486.18	4884.4	3207.62
O15056	SYNJ2_HUMAN	SYNJ2	Synaptojanin-2	1045.86					1642.33	1293.78		2009.76		1098.88
O15061	SYNEM_HUMAN	SYNM	Synemin	3369.17	3435.65	4392.29	3212.8	2113	1647.31	3177.33	2904.33	4351.82	3553.79	2807.53	4263.81
O15067	PUR4_HUMAN	PFAS	Phosphoribosylformylglycinamidine synthase	32391.2	30639.5	39458.2	26853.6	32687.3	29288.5	29243.1	32248.7	38343.7	38731	41729.1	37011.5
O15069	NACAD_HUMAN	NACAD	NAC-alpha domain-containing protein 1	5355.21	6147.66	6194.19	6017.04	5057.67	4730.36	5580.76	5801.35	3432.16	3956.94	3934.04	3084.39
O15078	CE290_HUMAN	CEP290	Centrosomal protein of 290 kDa	6802.4	6043.81	5043.6	6759.41	6496.27	15623.2	11681.4	13833	14158.6	12360	10418.6	8654.83
O15084	ANR28_HUMAN	ANKRD28	Serine/threonine-protein phosphatase 6 regulatory ankyrin repeat subunit A	9909.97	6916.7	11322.7	8995.23	8749.43	8782.55	6472.05	8811.75	7712.46	7142.61	10805.4	9042.31
O15085	ARHGB_HUMAN	ARHGEF11	Rho guanine nucleotide exchange factor 11	3238.09	3337.92	1613.17	2288.75	2665.03	5898.65	2589.25	4368.12	6092.74	3526.57	4324.35	3777.86
O15090	ZN536_HUMAN	ZNF536	Zinc finger protein 536	2113.6	3356.11	1605	4014.05	2174.18	2311.26	940.258	2010.88	2945.62	2343	2255.81	2267.43
O15111	IKKA_HUMAN	CHUK	Inhibitor of nuclear factor kappa-B kinase subunit alpha	2026.08	2398.48	2095	1354.09		1420.24	1528.31		965.075	750.943	2496.73	1573.9
O15116	LSM1_HUMAN	LSM1	U6 snRNA-associated Sm-like protein LSm1	90562.7	111257	98937.9	118999	93551.7	87247.9	115173	104716	116265	122238	103886	116397
O15118	NPC1_HUMAN	NPC1	NPC intracellular cholesterol transporter 1	27422.3	24567.5	19725	25205.2	27366.1	25298.2	26644.3	24981.9	27908	27958.1	24634.1	27694.7
O15121	DEGS1_HUMAN	DEGS1	Sphingolipid delta(4)-desaturase DES1	5603.66	5246.73	4682.18	4586.84	6745.99	3525.98	4101.16	2906.16
O15126	SCAM1_HUMAN	SCAMP1	Secretory carrier-associated membrane protein 1	22725.6	26375.8	22657.6	23473.4	24953	19828.9	20601	20403.5	17671.8	19608	20002.3	22633.6
[truncated: 5,714 more rows]

## Sheet: D-HepG2-0-1-10Cys-TP
Protein.Group	Protein.Names	Genes	First.Protein.Description	HepG2_0XCys_1	HepG2_0XCys_2	HepG2_0XCys_3	HepG2_0XCys_4	HepG2_1XCys_1	HepG2_1XCys_2	HepG2_1XCys_3	HepG2_1XCys_4		Protein.Group	Protein.Names	Genes	First.Protein.Description	HepG2_10XCys_4	HepG2_10XCys_2	HepG2_10XCys_1	HepG2_10XCys_3
[truncated: 6,466 more rows]

[truncated: 17 more sheets: E-Jurkat-0-1-10Cys-TP, F-HeLa-0-1-10Cys-TP, G-SKBR3-0-1-10Cys-TP, H-293T-treatmt+-Cys-TP, I-LRRC58KDverification, J-DirectLFQ-forC, K-DirectLFQ-forD, L-DirectLFQ-forE, M-DirectLFQ-forF, N-DirectLFQ-forG, O-DirectLFQ-forH, P-DirectLFQ-forI, Q-CRL-SR-List, R-LRRC58KO-parentalVerification, S-DirectLFQ-forR, T-LRRC58KO-verification, U-DirectLFQ-forT]
